# Supplementary material for: Patient and system factors associated with unassisted and injurious falls in hospitals: an observational study
Source: BMC Geriatr. 2019 Dec 11;19:348. doi: 10.1186/s12877-019-1368-8 (PMC6907170; doi:10.1186/s12877-019-1368-8)
Supplement: Supplementary file 2 — Additional file 2. CAPTURE_Falls_Data_and_Dictionary. Spreadsheet (.xlsx) of raw data used to conduct the statistical analysis presented within the manuscript. The file includes data from which fall rates were calculated; data for individual fall events, a data dictionary, and look up tables referred to in the data dictionary. In accordance with our Institutional Review Board’s guidance, the patient medical record numbers were replaced with mock values. [file 12877_2019_1368_MOESM2_ESM.xlsx]

## Sheet: Fall Rate Data
Fall_Year	CAP_ID	AllFalls	InjFalls	AssistFalls	UnAssistFalls	ObsHours	ObsHoursDays	PatDays	TotalPatientDays
2010	10	4	0			10938	455.75	3291	3746.75
2010	12	20	5			8437	351.542	3565	3916.54
2010	18	31	14			6015	250.625	2400	2650.62
2010	19	4.5	1			8582	357.583	1041	1398.58
2010	21	22	2			6875	286.458	7459	7745.46
2010	23	28	14			4878	203.25	3907	4110.25
2010	24	13	7			4762	198.417	559	757.417
2010	31	10	2			3247	135.292	2250	2385.29
2010	37	6	1			4608	192	933	1125
2010	43	8	1			10140	422.5	1734	2156.5
2010	44	32	7			552	23	2873	2896
2010	64	19	1			8728	363.667	1599	1962.67
2010	68	7	5			5515	229.792	2294	2523.79
2010	73	13	4			5330	222.083	2813	3035.08
2010	77	8	4			1138	47.4167	349	396.417
2010	78	39	13			31044	1293.5	3777	5070.5
2010	83	3	2			2390	99.5833	1476	1575.58
2011	10	4	1			15852	660.5	3173	3833.5
2011	12	16	4			7878	328.25	3681	4009.25
2011	18	18	10			6333	263.875	2403	2666.88
2011	19	5.5	1			8081	336.708	1014	1350.71
2011	21	16	4			13586	566.083	6924	7490.08
2011	23	25	13			6274	261.417	4403	4664.42
2011	24	5	2			4098	170.75	470	640.75
2011	31	7	3			7926	330.25	1982	2312.25
2011	37	6	2			7803	325.125	716	1041.12
2011	43	7	2			9731	405.458	1646	2051.46
2011	44	33	12			40579	1690.79	2396	4086.79
2011	64	17	5			0	0	2661	2661
2011	68	9	4			5583	232.625	2090	2322.62
2011	73	23	3			7124	296.833	2869	3165.83
2011	77	12	6			1177	49.0417	689	738.042
2011	78	21	6			0	0	5072	5072
2011	83	5	0			1609	67.0417	1097	1164.04
2012	10	20	5	7	13	13500	562.5	3150	3712.5
2012	12	30	10	5	25	8915	371.458	4015	4386.46
2012	18	14	5	0	14	4787	199.458	2205	2404.46
2012	19	7	1	2	5	6776	282.333	726	1008.33
2012	21	9	2	0	9	14421	600.875	7741	8341.88
2012	23	23	8	4	19	8085	336.875	3891	4227.88
2012	24	3	2	0	3	3432	143	496	639
2012	31	14	9	3	11	6223	259.292	2273	2532.29
2012	37	6	3	1	5	3678	153.25	831	984.25
2012	43	7	4	0	7	9099	379.125	1474	1853.12
2012	44	7	2	3	4	23928	997	1766	2763
2012	64	14	3	8	6	5461	227.542	2499	2726.54
2012	68	12	3	4	8	6690	278.75	2425	2703.75
2012	73	25	8	1	24	6587	274.458	3238	3512.46
2012	77	6	3	1	5	1785	74.375	616	690.375
2012	78	21	2	11	10	16788	699.5	3805	4504.5
2012	83	7	1	0	7	2050	85.4167	1174	1259.42
2013	10	19	5	4	15	13992	583	3881	4464
2013	12	27	9	8	19	9304	387.667	3507	3894.67
2013	18	5	1	1	4	6514	271.417	1969	2240.42
2013	19	1	0	1	0	5521	230.042	593	823.042
2013	21	14	2	3	11	16044	668.5	6608	7276.5
2013	23	11	5	2	9	6079	253.292	3332	3585.29
2013	24	2	1	0	2	2880	120	623	743
2013	31	9	4	3	6	8382	349.25	2106	2455.25
2013	37	6	2	0	6	4011	167.125	897	1064.12
2013	43	9	3	3	6	9305	387.708	1475	1862.71
2013	44	12	4	4	8	23280	970	1508	2478
2013	64	9	4	2	7	4849	202.042	1946	2148.04
2013	68	4	1	1	3	5158	214.917	2381	2595.92
2013	73	14	2	4	10	6848	285.333	3236	3521.33
2013	77	4	1	0	4	1296	54	714	768
2013	78	26	7	9	17	14254	593.917	3467	4060.92
2013	83	5	1	1	4	2238	93.25	1236	1329.25
2014.5	10	12	4	2	10	5002	208.417	1601	1809.42
2014.5	12	10	5	2	8	8153	339.708	1792	2131.71
2014.5	18	4	0	2	2	5936	247.333	1005	1252.33
2014.5	19	3	2	0	3	2525	105.208	341	446.208
2014.5	21	14	4	5	9	15464	644.333	3843	4487.33
2014.5	23	12	7	3	9	2942	122.583	2076	2198.58
2014.5	24	3	3	0	3	1162	48.4167	276	324.417
2014.5	31	3	0	0	3	4200	175	900	1075
2014.5	37	2	0	0	2	3014	125.583	419	544.583
2014.5	43	4	1	2	2	6229	259.542	871	1130.54
2014.5	44	9	1	3	6	7570	315.417	1294	1609.42
2014.5	64	6	2	1	5	293	12.2083	1532	1544.21
2014.5	68	5	3	1	4	1775	73.9583	1378	1451.96
2014.5	73	4	4	0	4	2794	116.417	1882	1998.42
2014.5	77	1	0	1	0	648	27	357	384
2014.5	78	6	2	1	5	7859	327.458	1727	2054.46
2014.5	83	4	1	1	3	1831	76.2917	683	759.292

## Sheet: EventReports
Event_ID	HOSPID	Proj_Q	Fall-Year	Pt_MRN_MOCK	Pt_Age	Pt_Age_Cat3	Pt_Gen	Bed_Type	Princ_Diag	PrincDx_1	PrincDx_2	PrincDx_3	PrincDx_4	PrincDx_5	PrincDx_6	Fall_Date	Fall_Time	Fall_Time_Cats	Last_Assess	Fall_Loc	Fall_Loc_IPspec	Fall_Loc_other	Fall_Assist	Fall_Observe	Fall_Witness	Fall_Descr	HowFall	HowDiscov	Phys_Injury	Injury_type	Injury_type_other	Ext_Harm	TimeToAssess	Add_Treat	Add_Treat_Other	Incr_LOS	Notif	Pt_Attempt	Toileting	Pt_Attempt_other	Pt_Assist	Pt_AD	Type_AD	Assess_prior	Fall_Risk	Fall_Risk_Score	Prev_fall	Prevfall_adm	Prvnt_other
73276	73	4	2013	25167.2	64	1	1	1	Hyponatremia, Lung effusion, Alcoholism	60	150	165				2013-06-23	6:15	1	1	1	Bathroom		1	1	1	CNA assisted patient to the bathroom using a gait belt and front wheeled walker. While trying to use urinal to void, balance was lost and CNA assisted patient to the floor. (R) elbow hit the sink in the process. CNA did not have hands on the patient while	101	160	1	5	(R) elbow skin tear	3	1	7	steri strips applied to skin tear	2	3	7	1		7	1	gait belt/ front wheeled walker	1	1	13
68583	68	8	2014	2.5e+06	95	3	2	5	abdominal surgery	40						2014-05-25	23:05	3		1	patient room		2	1	1	Pt was attempting to leave room and was assisted to bed.	315	160	2			5	1	2		2	1, 3	8	0		3	2		1	1	7		3
68584	68	8	2014	2222222	83	3	1	6	constipation, fever	40						2014-05-21	18:10	3	99	1	patient room		1	1	1	Pt was eased to his knees after getting up from toilet independently with nursing telling him to sit down. Pt then became unresponsive.	340	160	1	4		4	1	2		2	99	7, 8	1		1	99		1	1	no
68585	68	8	2014	1.94444e+06	87	3	2	1	Respiratory distress, Hypertension	150	20					2014-05-25	5:15	1	2	1	patient room		2	2		Pt was found lying on floor on left side; head toward bed, feet toward bathroom. Fall was discovered by hourly rounding and telemetry.	8888	100	1	4		4	1	2		2	1, 2	10	0		3	99		1	1	9		3
73176	73	3	2013	1667.25	87	3	2	5	swingbed for left knee revision	120						2013-02-27	4:50	1	1	1	Bathroom		2	2		Patient got out of bed without assistance. Found inside bathroom on floor on back/buttocks. Patient denies hitting head and denies pain.	210	100	2			5	1	2, 7	question x-ray in arm(?)	3	2	1, 7	1		3	1	Walker	1	1	7 (low risk)		4
10223	10	4	2013	362.75	60	1	2	1	Nausea, Vomiting, Diarrhea	40						2013-05-02	14:30	2	1	1	Bedside		2	1	2	Patient was being assisted from the bathroom by daughter. Patient had received IV Phenergan@1415 - had denied needs at that time. Did not use call light. Found at foot of bed on floor.	200	110	2			5	1	2		2	1, 2	1, 7	1		3	2		1	2	2		3	Non-slip footwear and Gait Belt refused by patient, Family at bedside
10147	10	3	2013	1310.5	79	2	2	5	MRSA + cellulitis, bacteremia	90						2013-02-16	10:30	2	1	1	Bathroom		2	2		Patient was assisted to commode chair and instructed to use call light after done. Patient decided to get up on her own. Patient states she knew she was to call for help but felt like she could do it on her own, so she pushed herself up.	620	100	2			5	1	2		2	1, 2	7, 8	1		3	2		1	2	4		3
21010	21	1	2012	15095	71	2	2	5	Repaired total knee	120						2012-08-17	16:45	3	1	1	Bathroom		2	2		Pt was in a hurry to use the restroom and had trouble pulling down her underwear and lost her balance. Held onto grab bar and lowered herself to her side.	310	100	1	4		4	1	2		2	1	3, 7	1		3	1	Walker	1	1	85/125 Morse		4
21194	21	3	2013	16542	79	2	2	5	Rehab status post left shoulder arthoplasty 3/5/13	120						2013-03-09	17:45	3	1	1	doorway of patient's room		1	1	1	The patient was ambulating in the hall with the RN. The patient was wearing a gait belt and using a quad cane. When she returned to her doorway, the patient stated, "I can't move." The RN quickly grabbed the nearby commode for the patient to sit on. The R	200	160	1	4		4	1	2		2	1, 2	1	0		6	1	Gait belt, quad cane	1	1	55		3
21012	21	1	2012	30422.8	87	3	2	1								2012-08-14	18:45	3	1	1	Bedside Chair		2	2		Patient got up to walk and fell.	201	100	2	99		5	1	2		2	2	1	0		3	2		1	1	35		99
10530	10	8	2014	3581.25	77	2	2	1	Shoulder infection	90						2014-07-03	21:50	3	1	1	Room		1	1	1	Patient was attempting to transfer with assitance from commode back to bed. When trying to turn to sit on the bed she let go of the walker arm platform, bent forward and attempted to sit. Patient missed bed, assisted to bed on her front/left side.	101	160	2			5	1	2		2	1, 2	2, 7	1		7	1	platform walker	1	2	4		3
44261	44	4	2013	179	87	3	2	1	PT for strengthening, monitoring of labs, RT, W	175						2013-05-07	22:40	3	1	1	Bedside Chair		2	2		Pt was in chair with chair personal alarm on. Pt. found sitting on foot rest of chair. Appears to have slid to foot rest. Pt has been very anxious and restless. Has short term memory impairment. Has c/o pain which as been addressed.	600	100	2			5	99	99		2	2	11	0	sitting in bedside chair	3	1	bedside chair	1	1	80/125		99
10138	10	2	2013	25821.5	76	2	2	1	Falls	175						2013-01-06	15:55	2	1	1	Bedside		2	2		Patient was put on commode by CNA five minutes prior to fall. Patient was a high fall risk but was left on the commode by staff due to another patient calling. Patient reached for toilet paper in nearby cupboard.	620	888	1	4		4	1, 2	2, 7	Dressing to skin tear	2	1, 2	5, 7	1		3	2		1	1	> 5		3	Yellow dot on armband
10142	10	2	2013	26194	90	3	2	1								2013-01-24	10:15	2	1	1	Patient Room		2	2		CNA walking past room and observed patient on floor. Assumed that she got up from chair to walk to bathroom unattended.	210	100	1	4		4	1	2		2	1, 2	1, 7	1		3	2		1	1	8		1
10265	10	4	2013	26470.8	81	3	1	1	Mental status change, possible infection	95	90					2013-06-03	15:54	2	1	1	Bedside Chair		2	2		Pt was yelling out since he was admitted. Staff checked on pt frequently. Pt. was sitting in recliner and had slipped out of recliner with the Tabs and chair pad so alarm was not sounding. He was still on pad.	600	100	2			5	1	99		2		2	0		3	2		1	1	9		3
10450	10	7	2014	26629.2	65	2	1	5	Strengthening, gastrointestinal bleed, anemia, Hx of alcoholism	175	5	40	35			2014-02-09	1:25	1	1	1	Bedside		2	2		Patient did not use call light, was not a fall risk prior to fall. Got out of bed to use bathroom. Stated his feet slipped when exiting bed. Found on floor on right side of bed.	201	100	2			5	1	2		2	1, 2	1, 7	1		3	1	Walker	1	2	3		3
10380	10	5	2013	26939.2	95	3	1	1	Abdominal pain/vomiting	123	40					2013-10-12	21:00	3	2	1	Bedside		2	2		Pt was found standing at the end of the bed with cord of SCDs and SCDs wrapped around his legs. SCD pump on floor next to the bed. Pt stated he had fallen on the floor on his left hip. States he stepped on the cords, he was trying to leave.	201	999	2			5	1	2		2	1, 2	1	0		3	1	SCD machine, sleeves and cords	1	2	3		3
10461	10	7	2014	27329.5	81	3	1	1	CHF	20						2014-02-26	7:05	1	1	1	Patient room		2	1	2	Wife came to desk; stated patient fell. Upon entering room, nurse states pt. was sitting self up from between couch bed and bathroom door from kneeling on hands and knees. Patient stated "my feet just slipped out from underneath me."	210	110	1	4, 5	epistaxis (nose bleed)	3	1	2, 7	steri strips	2	1, 2	1, 7	1	Ambulating to the toilet	3	2		1	2	3		3
10382	10	6	2013	27631.2	56	1	2	1	Left total knee	120						2013-11-19	13:20	2	1	1	Bathroom		2	1	1	PT was helping patient to the bathroom. Patient was instructed not to get up by herself and to call out when she was finished. Patient decided to try getting up by herself. Patient fell and landed on her left side.	620	100	2			5	1	2		2	1, 2	7	1		2	2		1	1	5		3
10507	10	8	2014	27701	95	3	2	1	pneumonia, a-fib with RVR, left rib fracture	150	20	170				2014-06-09	14:30	2	1	1			2	2		Patient was increasingly confused to place and time. She was seated in the recliner, nurse left the room for just a moment to get medication, patient tab alarm on and alarming. Patient slid out of recliner onto floor, patient stated she needed to go to th	600	140	2			5	1	2		2	1, 2	2	0		3	2		1	1	8		3
10141	10	2	2013	27917.2	78	2	2	1	Left knee cellulitis	90						2013-01-04	12:25	2	1	1	Bedside Chair		2	2		Patient found on floor by recliner by staff. Patient stated she slipped out of chair to floor when attempting to stand.	316	100	1	4	bruising of left knee and right elbow	4	1	2		2	1, 2	8	0		3	2	recliner chair	1	2	<5		3
10290	10	5	2013	27940.2	75	2	1	2	Metastatic CA, congestive heart failure	10	20					2013-08-12	22:30	3	1	1	Patient room		2	2		Found the patient sitting on the floor. Patient trying to get to walker, patient back to bed.	201	100	1	4	steri strips applied	3	1	2, 7	Steristrips.	2	1, 2	1	0		3	2		1	1	4		3
10529	10	8	2014	28420.5	66	2	2	1	COPD, strengthening	150						2014-06-19	20:35	3	1	1	Bathroom		2	2		Found patient on bathroom floor after hearing patient yelling for help. Laying on right side, patient did not turn call light on for assistance or use her walker. She was ambulating to bathroom and tripped on O2 tubing and fell to her knees and hands.	210	100	2			5	1	2		2	1, 2	1, 7	1		3	2		1	2	1		3
10140	10	2	2013	28433	85	3	1	1	left total knee arthroplasty	120						2013-01-21	14:10	2	1	1	Bedside		1	1	1, 2	Patient was assisted to dangle to attempt to void at bedside urinal. Patient scooted farther forward to place urinal and slid slowly to the ground with assistance. Stated "I am just too weak and went too far forward."	400	160	2			5	1	2		2	1, 2	7	1		7	2		1	1	5		3
10351	10	5	2013	28433.8	71	2	2	1	COPD	150						2013-08-16	23:50	3	1	1	Bedside		2	2		Patient was transferring by herself from chair to bed and tripped over the chair; fell and stated "my ear is bleeding." Pt got up by self, tripped over footrest on chair and fell then called nursing staff to tell them.	316	130	1	4		4	1	2		2	1, 2	8	0		3	99		1	2	2		3
10544	10	8	2014	28669.8	62	1	2	1	generalized weakness, UTI	175	140					2014-07-28	20:50	3	1	1	Bathroom		1	1	1	After toileting, pt stood up with 1 assist, walker and gait belt. Took a few steps toward the sink, said my legs feel weak and attempted to sit on floor. Pt was lowered to floor with gait belt. Pt stated, "My legs gave out, so I just sat down."	101	160	2			5	1	2		2	2	1, 7	1		6	1	walker	1	1	9		3
10541	10	8	2014	28761.2	82	3	1	1	Post hip pinning repair	120						2014-07-20	17:00	3	99	1	out of bed		2	1	2	Found on floor lying on left side yelling "ouch" and holding head. Wife reports he went to get his legs out and started to move and then just rolled out of bed. Wife couldn't get there fast enough.	400	110	1	4		4		7	CT of head	2	1, 2	2	0		3	2		1	1	9		3
10508	10	8	2014	47517.5	72	2	2	1	pneumonia, nausea/vomiting	150	40					2014-06-05	9:40	2	1	1	Bathroom		2	2		Housekeeping outside of room and heard loud noise in bathroom; went in and found patient on bathroom floor. DS and (?) there immediately. Patient stated, "I was trying to help you out, I thought I could get up by myself."	210	111	1	4, 6	Abrasion left forearm, left hip	4		2		2	1, 2	1, 7	1		3	2		1	2	2		3
10215	10	3	2013	48036.5	81	3	2	1	Missing							2013-04-19	8:15	2	1	1	Patient Room		2	2		Patient found sitting upright on floor in front of door. Patient reported, "I just sat down."	201	100	2			5	1	2		2	1, 2	1	0		3	2		1	1	5		3
10008	10	1	2012	48227.2	44	1	1	1								2012-10-22	23:30	3	1	1	Bathroom		1	1	1	Pt was being assisted to the bathroom by 2 assist and gait belt. Pt legs buckled, he was eased to the floor.	200	160	2			5	99	99		2	1, 2	1, 7	1		6	2		1	2	Hendrich II < 4		3
10262	10	4	2013	48684.5	84	3	2	1	MI, CHF, Thyrotoxicosis, Dementia	20	35	70				2013-05-21	7:55	1	1	1	Bedside Chair		2	1	1	OT was going into the room to work with the pt. Patient was leaning on bedside table with right arm as she was sitting in the recliner. The bedside table started to roll and the pt followed the table and slowly slid on to the floor.	9999	165	2			5	1	99		2	1, 2	2	0	Leaning on bedside table while sitting in chair	2	2		1	1	9		3
10509	10	8	2014	48896.5	89	3	2	1	pneumonia	150						2014-06-02	17:55	3	1	1			2	2		Nuse entered patient room, found her sitting on floor in front of bathroom door calling out for help. Patient reported she was just trying to find a phone book.	201	100	2			5		2		2	1, 2	1	0		3	2		1	2	3		3
10353	10	5	2013	56774.8	60	1	2	1	Abdominal pain	123						2013-09-17	9:35	2	1	1	Bedside		1	1	1	Transferring from chair to bed with 3 assist (for patient comfort) with walker and gait belt. Knees gave out, pt felt light-headed, lowered to floor.	315	160	2			5	1	2		2	1, 2	8	0		6	2	walker, gait belt	1	1	7		3
10352	10	5	2013	57134	68	2	2	1	Right Ankle Fracture	120						2013-09-18	17:30	3	1	1	Bedside		1	1	1, 2	Sitting at bedside to transfer to the commode with gait belt, walker and grip slippers on. Nurse at bedside with hand on patient's left shoulder being instructed to wait for 2nd staff to arrive. Pt suddenly starts to stand stating, "I can't wait." Became	315	160	2			5	1	2		2	1, 2	7, 8	1		6	1	gait belt and walker	1	1	8		3
10381	10	6	2013	57140.5	63	1	2	1	Subacute lumbar VCFs/Sacral fractures, left pelvis fracture	120						2013-11-09	21:55	3	1	1	Bedside Chair		1	1	1	Pt was being assisted back to the recliner after using the bathroom. As approached the recliner pt states, "I can't do this." Pt started to sit, had left buttock cheek on recliner and swung feet out. Staff (2 assist) lowered her to the floor. Pt state	200	160	2			5	1	2		2	1, 2	1	0		6	1	Walker/gait belt	1	1	5		3
44594	44	6	2014	575.75	95	3	2	1	R leg pain, weakness	123	175					2014-01-19	3:20	1	1	1	recliner		2	2		Pt had been sitting with legs down in recliner to sleep. While asleep, pt fell forward and out of recliner onto floor landing on her left side. States, "one minute I was asleep and the next minute I was falling to the floor."	600	100	2			5	1	2		3	1, 2	10	0		3	2		1	1	High		3	Discussed with pt concerns with her sleeping in chair before bedtime
10291	10	4	2013	58053.8	85	3	1	1	laparoscopic cholecystectomy	40						2013-07-19	6:20	1	1	1	Patient Room		2	2		Patient found sitting on floor. Patient confused and was looking for his bed. Patient stated "I fell on my butt."	201	100	2			5	1	2		2	99	1	0		3	99		1	1	6		3
10402	10	6	2014	58917.8	87	3	1	1	Pneumonia	150						2014-01-06	1:30	1	1	1	Bathroom		2	1	1	Patient had "shy" bladder and could not urinate with nurse standing there in bathroom. Nurse turned on water and walked away long enough to obtain bladder scanner. Nurse came back, opened the door to check patient at same time patient was standing up on	620	165	1	4		4	1	2, 3	Dilaudid, Ativan	2	1, 2	7	1		2	2		1	1	5		3
10472	10	7	2014	58923.8	56	1	1	1								2014-04-25	5:30	1	2	1			2	1	2	Pt states he needed to urinate and his wife would not wake up to help him, he did not use call light due to privacy issues. Fell attempting to use bedside urinal. Only wants wife to help him.	320	110	2			5		2		2	1, 2	5, 7	1		3	2		1	2	3		3	family at bedside
78324	78	5	2013	5917	77	2	2	1	Urinary tract infection, dehydration, asthma, history fall at home	140	60	150				2013-08-17	4:30	1	1	1	Patient room		1	1	1	Nurse and nurse aide assisting patient from bathroom to chair, using walker and gait belt. Patient's "knees gave out" and patient was lowered to floor. Patient assisted to feet with assist of staff.	200	160	2			5	1	7		2	1, 2	1, 7	1		6	1	Walker, assist of 2	1	1	8		3
78359	78	5	2013	5917	77	2	2	1	Fatigue, failure to thrive	175						2013-10-01	7:30	1	1	1	Patient room		1	1	1	Assist of 3 using walker, gait belt, non-slip footwear - ambulating from bathroom to chair. Patient sat down too soon and only sat half way on edge of chair. Unable to lift patient into chair so lowered patient to floor. Used air mattress to assist bac	315	160	2			5	1	99		2	1, 2	1	0		6	1	Walker, assist of 3	1	1	9		3
78360	78	5	2013	5917	77	2	2	1	Fatigue, failure to thrive	175						2013-10-03	4:48	1	1	1	Patient room		1	1	1	Patient walking out of bathroom, steady with assist of two and gait belt. Patient stated she felt she couldn't make it to the bed. Chair brought close to patient. Patient in process of pivoting to chair and knees buckled. Patient lowered to floor.	315	160	2			5	1	99		3	1, 2	7, 8	1		6	2		1	1	9		1
10139	10	3	2013	59356.2	78	2	1	1	pneumonia and strengthening							2013-02-01	5:30	1	2	1	Patient Room		2	2		Patient was found at bedside kneeling on floor. Stated "I fell."	400	100	2			5	1	2		2	1, 2	10	0		3	2		1	1	10		3
10143	10	3	2013	59490	69	2	2	1								2013-02-09	17:50	3	1	1	Bedside		2	2		Patient chair alarm was shut off (by patient). Patient used rolling stool to roll into the bathroom, then when returning/rolling back to the chair she slipped off the stool when getting into bed- patient found sitting on the floor laughing.	316	100	2			5	1	2		2	1, 2	8	0		3	1	Rolling stool (for Dr.)	1	1	9		3
78435	78	6	2013	6148.5	76	2	1	5	Swingbed for rehab, strengthening	175						2013-12-19	3:40	1	1	1	Floor of patient room		2	2		Bed alarm off per patient request (patient had been compliant in asking for help to use the bathroom) and non-slip footwear off per patient request when in bed. Patient used call light to alert nurses he was on floor. Patient found on floor, stated "he	210	150	2			5	1	99		2	1, 2	1, 7	1		3	2		1	1	14		3
44598	44	7	2014	623.75	69	2	2	5	UTI, weakness	140						2014-03-31	19:33	3	1	1	bedroom		2	2		Chair alarm going off, pt was trying to crawl out of recliner with foot rest up. Tipped recliner forward, pt fell to right knee. Was found kneeling on right knee on floor holding on to straight chair and trying to stand back up. Pt assisted by staff to he	600	140	2			5	1	6, 7		2	1, 4	8	0		3	2		1	1	760-severe		4
78358	78	5	2013	6266	86	3	2	1	Infected right hip post replacement, prosthetics removed, 6 weeks antibiotics IV	90	120					2013-09-30	3:00	1	1	1	Patient room		1	1	1	Patient was being assisted by nurse to bedside commode, with pivot transfer, gait belt, and walker. Patient was taking a step when her weight-bearing knee gave out and patient assisted to her knees.	315	160	2			5	1	99		3	1, 2	7, 8	1		6	1	Walker, assist of 1	1	1	5		3
78361	78	5	2013	6266	86	3	2	1	IV antibiotics post removal of infected hip replacement	90	120					2013-10-05	9:30	2	1	1	Patient room		2	2		Patient placed on bedside commode and asked staff for privacy. Three CNA's gave her the call light and instructed patient to call when ready. Aides stood outside room door. Call light turned on, patient found sitting on floor. Stated she leaned forwar	620	150	2			5	1	7		2	1, 2	7	1		3	1	Bedside commode	1	1	10		1
78438	78	6	2013	6564.5	69	2	1	1	Recurrent pseudomonas pneumonia	150						2013-12-28	23:40	3	99	1	Bathroom doorway		2	2		Patient used call light to alert nurses he was on the floor. Patient stated he was returning from bathroom, bent over to pick up item off floor and fell forward.	210	150	1	4	Patient has large skin tear around left elbow.	4	1	7	Area cleansed with soap and water, telfa applied.	2	2	5	0		3	2		1	1	8		3
78219	78	3	2013	6915.25	95	3	1	5	Weakness, dehydration - to swingbed for strengthening	60	175					2013-04-09	3:00	1	2	1	Bathroom		2	2		Patient found on floor of bathroom. Stated he was on toilet and dropped piece of toilet tissue on floor, he stood up to retrieve tissue, lost his balance and fell to floor. On AM rounds day prior, Dr. had ordered "independent BRPs" per patient request.	320	100	1	4		4	1, 2	7	Skin tear cleaned and tegaderm applied	3	2	5, 7	1		3	2		1	1	7		3
44592	44	6	2014	744	77	2	1	1	CVA, L lower extremity weakness	100						2014-01-16	4:15	1	1	1	bedside		1	1	1	Staff was with pt and he needed to use the bathroom. Urinal was encouraged, but pt wanted to stand at bedside to use urinal. Staff assisted pt to bedside standing with his personal socks on. Pts feet slid out from under him. Staff put on call light for ad	101	160	1	4	abrasion	4	1	6, 7		2	2	7, 8	1		1	2		1	1	35		3
78220	78	3	2013	8509.5	69	2	2	2	Cancer of stomach - terminal (Hospice)	10						2013-04-10	4:25	1	1	1	Bedside		2	2		Nurse aide heard patient call out for her husband (patient sometimes confused, husband not present at the time), then heard a thump. Patient found on floor beside bed. Hover mat used to transfer patient back into bed.	8888	100	2			5		99		2	1, 2	10	0		3	2		1	1	9		3
78163	78	1	2012	1.01713e+06	95	3	2	5	CHF, Renal Falure, DM2, Rehab Therapy, Wound Care	70	180	20	140			2012-08-01	11:25	2	99	1	Patient room		1	1	1	Patient being assisted by two staff from bathroom to bed, using gait belt and walker. Pt stated she was feeling weak, legs gave out. Pt. eased to knees on floor.	200	160	2			5	1, 3	99		99	1, 2	1, 7	1		6	1	Gait belt, walker, non-slip footwear	1	1	7		3
78164	78	1	2012	1.0181e+06	86	3	1	1	CHF, bronchitis, emphysema	150	20					2012-08-17	11:40	2	99	1	Patient room		1	1	1	Pt being assisted to bathroom using gait belt and walker. Pt stated his knees were feeling weak and unable to take another step. Pt lowered to floor.	200	160	2			5	1, 3	99		2		1, 7	1		6	1	gait belt, walker, non-slip footwear	1	1	8		3
78165	78	1	2012	1.0181e+06	86	3	1	1	Congestive heart failure, bronchitis, emphysema	150	20					2012-08-21	13:40	2	99	1	Bathroom		1	1	1	Helping patient to bathroom, had gait belt on and using walker. Patient turned around toward stool and appeared to pass out. Slid down wall, assisted to floor	340	160	1	4		4	1, 3	7		2	1, 2	1, 7	1		6	1	gait belt, walker, non-slip footwear	1	1	12		1
78166	78	1	2012	1.01829e+06	24	1	1	1	Rectal abscess	180						2012-08-24	9:50	2	1	1	Patient room		2	1	1	Patient admitted for surgical I + D of rectal abscess, needed IV started. Patient refused to sit down or lay in bed due to discomfort. Patient stood beside bed with arm on bed. As nurse was flushing saline lock patient fainted and fell to floor. Appeared	340	165	2			5	1, 2	7		2	1, 2	9	0		2	2		2				3
78167	78	1	2012	1.01831e+06	88	3	1	1	Congestive heart failure, hypotension, failure to thrive	20						2012-08-28	7:45	1	1	1	Not specified		1	1	1	Two aides assisting patient from bathroom using gait belt. Patient passed out and lowered to floor. Patient had pain in shoulder from fall at home PTA.	340	160	2			5	1, 3	7		2	1, 2	1, 7	1		6	1	gait belt, walker, non-slip footwear	1	1	10		3
78168	78	1	2012	1.01831e+06	88	3	1	5	Congestive heart failure, hypotension, failure to thrive	20						2012-09-02	17:20	3	2	1	Patient room		1	1	1	Patient ambulating from bathroom back to chair with assist of 2. As patient turning to sit in chair, patient legs started to give out. Patient supported by aides and was lowered to floor. Patient stated he felt "light headed" and "legs gave out."	200	160	2			5	1	7		2	1, 2	1, 8	0		6	1	gait belt, walker, non-slip footwear	1	1	10		1
78169	78	1	2012	1.01931e+06	61	1	2	5	Dehydration, shoulder pain secondary to fall at home, rehab	60	123	120				2012-10-20	21:25	3	2	1	Bathroom		1	1	1	Two nursing staff responded to bed alarm, found patient sitting on edge of bed. Assisted patient to bathroom with gait belt and walker. Patient gait slow, but steady. Inside bathroom door, patient legs appeared to go limp, with patient falling forward and	200	160	2			5	1, 2	7		2	3	1, 7	1		6	1	gait belt, walker, non-slip footwear	1	1	16		1
78170	78	1	2012	1.01931e+06	61	1	2	1	Dehydration, shoulder pain secondary to fall at home	60	123	120				2012-10-20	0:35	1	99	1	Patient room		1	1	1	Three nursing staff responded to bed alarm. Arrived to find patient sitting on edge of bed, requesting to go to bathroom.Using gait belt and walker patient assisted tobathroom. Patient's leg felt weak and "gave out." Patient assisted to floor. Patient als	200	160	2			5	1, 2	7		2	3	1, 7	1		6	1	walker, gait belt, non-slip footwear	1	1	15		3
78171	78	1	2012	1.01931e+06	61	1	2	5	Shoulder and ankle pain secondary to fall at home, rehab	123	120					2012-10-21	5:15	1	3	1	hallway		1	1	1	Pt walking in hallway with assist. Pt walking with gait belt and walker with steady gate [sic]. Patient suddenly seemed to go limp. Patient lowered to knees, then sitting position on floor.	200	160	2			5	1, 2, 3	7		2	1, 2	1	0		6	1	gait belt, walker, non-slip footwear	1	1	16		1
78172	78	2	2012	1.0197e+06	58	1	2	5	Post placement of ventricular shunt, rehab	100						2012-11-10	19:30	3	2	1	Patient room		1	1	1	Patient ambulating from bathroom to bed with gait belt and assist of two aides. Patient went to sit on bed and only sat halfway on bed. Patient sliding off bed, lowered to floor.	400	160	2			5	1, 2, 3	7		2	3	8	0		6	1	gait belt, walker, non-slip footwear	1	1	10		3
78174	78	2	2012	1.0197e+06	58	1	2	5	Swingbed, rehab post placement of ventricular shunt	100						2012-11-30	7:25	1	1	1	Patient room		1	1	1	Patient being assisted back to chair from shower with gait belt, walker, non slip footwear and assist of CNA. Patient started to lean against CNA, assisted to sitting position on floor. Patient stated "my legs just gave out."	200	160	2			5	1, 2, 3	7		2	2	1, 6	0		6	1	walker, gait belt, non-slip footwear	1	1	11		1
78187	78	2	2013	1.0197e+06	59	1	2	5	rehab post placement of ventricular stent	20						2013-01-10	5:30	1	1	1	Patient room		1	1	1	Preparing to ambulate out of bathroom when patient leaned backward, let go of walker, knees buckled, and patient assisted to floor.	200	160	2			5	1, 2, 3	7		2	2	7	1		7	1	gait belt, walker, non-slip footwear	1	1	10		1
78173	78	2	2012	1.01981e+06	61	1	2	1	Right ankle pain, failure to thrive, bipolar, obesity	123	120	130	121			2012-11-17	1:50	1	3	1	Patient room		1	1	1	Patient being assisted to bathroom by two nursing staff with walker, gait belt, and non-slip footwear. According to patient her knee "gave out." Patient lowered to floor.	200	160	2			5	1, 2	7		2	2	1, 7	1		6	1	gait belt, walker, non-slip footwear	1	1	11		2
78175	78	2	2012	1.02033e+06	86	3	2	1	Right hip and leg pain, failure to thrive, bipolar disorder	123	120	130				2012-12-14	18:35	3	1	1	hallway		2	1	1, 2	Patient agitated and combative, attempting to leave against medical advice. Sitting in waiting area waiting for daughters to arrive. When daughters arrived and tried to convince patient to stay, patient started yelling and pushing them. Started hitting at	201	165	1	4		4	1	7	Applied tegaderm to skin tear on shin	2	1	1	0		2	1	cane, non-slip footwear	1	1	5		3
78188	78	2	2013	1020710	48	1	1	1	Alcohol intoxication, withdrawal	165						2013-01-03	10:50	2	2	1	Patient room		2	2		Nursing staff member heard loud noise when walking past closed door to patient room. Entered room to find patient on floor with his pants around his ankles. Patient states he was trying to put them on and fell to his knees. Patient assisted to bed.	299	100	1	4		4	1	7		2	1, 2	3	0		3	2		1	1	16		1
78189	78	2	2013	1020710	48	1	1	1	alcohol intoxication, withdrawal	165						2013-01-03	9:48	2	1	1	Patient room		2	1	1	Patient laying in bed and rolled over to reach for phone that was laying on floor. Patient fell onto floor, quickly jumped up off the floor and back into bed.	400	165	2			5	1	7		2	1, 2	5	0		2	2		1	1	16		3
78186	78	2	2013	1.02079e+06	78	2	2	5	Swingbed for rehab, diabetes	70						2013-01-13	4:40	1	2	1	Patient room		2	2		Patient found sitting on floor, on hourly rounding. Patient stated "I slipped."	8888	100	2			5	1	7		2	2	10	0		3	2		1	1	8		3
78184	78	3	2013	1.0213e+06	88	3	2	5	Swing bed- back pain, old compression fracture, old rib fracture	123	120					2013-02-08	16:45	3	1	1	Bathroom		2	2		Patient left alone in bathroom. Patient fell when getting up off stool. Patient found on floor.	620	100	1	2	Fractured ribs	2	1, 2, 3	2		1	1, 2	7	1		3	2		1	1	10		3
78185	78	3	2013	1.02147e+06	81	3	2	1	Psychotic break	130						2013-02-08	14:15	2	1	1	hallway		1	1	1	Two aides walking patient in hallway with O2, walker, gait belt, and non-slip footwear. Patient walked to nurses' station. When turned around to return to room, patient fainted and was lowered to floor.	340	160	2			5	1, 2, 3	7		2	1, 2	1	0		6	1	walker, gait belt, non-slip footwear	1	1	7		3
78183	78	3	2013	1021689	85	3	2	1	Urinary tract infection, mental status change, pain management for shingles	140	123	35				2013-02-19	19:00	3	1	1	Patient room		2	1	1	Aide responded to bed alarm. Found patient standing next to bed, then walked toward closet. Patient fell on bottom. Patient got up before aide could assist.	201	165	2			5	1, 2	7		2	1, 2	1	0		3	2		1	1	13		3
78278	78	4	2013	1.02341e+06	77	2	2	1	Pneumonia	150						2013-05-27	20:15	3	2	1	Patient room		1	1	1	Pt was in w/c beside bed. Nurse at front left of pt holding onto gait belt and under pt's arm. Aide was behind w/c to move it out of way during pivot transfer to bed. Pt stood up, took a couple steps while w/c was being moved, legs gave out and pt lower	315	160	2			5	1, 2, 3	7		2	1, 2	8	0		6	1	Wheelchair, gait belt, non-slip footwear	1	1	6		3
78281	78	4	2013	1023783	78	2	2	1	Fx hip due to fall at home with pinning 6/7/13	120	35					2013-06-10	14:40	2	1	1	Bedside chair		2	2		Nurse walking in hallway heard a noise, entered room to find patient on floor, leaning to left side on buttock. No apparent abrasions. Assisted to stand with help of PT, then ambulated in hallway, moving well. C/O left elbow discomfort, however husband st	8888	100	2			5	1, 2, 3	99		2	1, 2	10	0		3	2		1	1	8		3
78447	78	6	2014	1.02832e+06	62	1	2	5	Swingbed - strengthening, history of congestive heart failure, history of seizures	20	100					2014-01-14	19:30	3	1	1	Patient room		2	2		Patient called out following fall to floor. Patient using walker, went to sit in recliner chair. Right chair lock was on, but left lock was off, therefore chair moved and patient states she slid down to floor. Patient denies pain. Assist with 3 nurses	600	130	2			5	1	7		2	2	8	0		3	1	Walker, non-slip footwear	1	2	3		3
78459	78	7	2014	1.02928e+06	87	3	2	5	Lethargy, hypoxia, wound care, congestive heart failure	20	95	180	150			2014-02-27	18:52	3	1	1	Patient room		2	1	1	Nurse aide was assisting patient to bathroom with gait belt, non-slip footwear and patient's walker that was in room. Nurse aide stepped away from patient to grab something and she saw patient push walker and take a step. The walker went further than th	201	165	2			5	1, 2, 3	7		2	1, 2	1, 7	1		2	1	Non-slip footwear, walker, gait belt	1	1	8		3
78517	78	7	2014	1030649	79	2	1	1	liver failure	40	70					2014-04-21	20:30	3	2	1	patient room		2	1	1	Bed alarm went off. CNA saw patient falling out of bed as entered room. Patient hit head on foot board. Neuro checks hourly x 6 hours	400	140	1	4		4		7	neuro checks	2	1, 2	4	0		3	1	bed rails, bed alarm	1	1	19		2
78518	78	8	2014	1.03087e+06	69	2	1	1	weakness, chronic alcohol abuse	175	165					2014-05-07	3:00	1	2	1			2	2		Nurses at nurses' station heard a "thud." Patient found on his knee on floor, states he was standing to urinate and he went down on knees.	620	100	1	4		4	1, 2, 3	99		2	3	1, 7	1		3	1	non-slip footwear, bed alarm not on	1	1	9		2
78569	78	8	2014	1.03156e+06	88	3	2	1	Pneumonia, Diabetes mellitus, CHF	150	20	70				2014-06-07	8:02	2	1	1	bathroom		2	2		Chair alarm sounded. Pt found on floor in bathroom. Staff helped pt to stand and ambulate in room. Pt tolerated well, but complained of left hip/knee pain. No abrasions noted. Pt pleasantly confused at all times, with poor memory.	201	140	2			5	1, 2, 3	7	pt moved closer to nurses station	2	1, 2	1, 7	1		3	1	non-slip footwear	1	1	6		3
44600	44	8	2014	1135.75	51	1	2	1	Seizure activity	100						2014-07-05	11:45	2	1	1	bedside		2	2		Found pt laying on the floor face down next to the bed. R arm under pt, head resting on IV pole wheels. Pt was moaning. Denies any more pain than normal, pt cant tell story since she had a stroke several years ago, all she says is "yes"	8888	100	2			5	1	7		3	1, 2	10	0		3	2		1	1	95/125		4
78439	78	6	2013	13554.8	86	3	2	1	Atrial fib	20						2013-12-20	22:30	3	1	1	Patient room by sink		1	1	1	CNA assisting patient from bathroom to sink. Patient stated she felt dizzy and leaned into aide, who eased her to floor.	200	160	2			5	1	99		2	1, 2	1, 7	1		7	1	Gait belt, cane, non-slip footwear	1	2	<5		3
78217	78	3	2013	14865	65	2	2	1	Gastroenteritis, dehydration, diarrhea	40	60					2013-04-22	13:20	2	1	1	Patient room		1	1	1	Student nurse answered light. Patient wanting to go to bathroom (first time up since admission at 11:20). Patient refused to wait for gait belt, pt had involuntary liquid stool, unable to ambulate, eased to floor by student.	200	160	2			5	1, 2	7		2	2	1, 7	1		7	2		1	2	4		3
78218	78	3	2013	14865	65	2	2	1	Gastroenteristis, dehydration, uncontrollable diarrhea	40	60					2013-04-23	16:50	3	2	1	Bathroom		2	2		Responded to bathroom call light, patient found on bathroom floor. Non-slip socks on. Bed/chair alarm off. Patient stated, "I went to bathroom by myself." Patient having severe diarrhea and slipped while trying to sit on toilet due to BM dripping on floor	620	150	2			5	1, 2	99	None, re-educated regarding use of call light to go to bathroom	2	99	7	1		3	2		1	1	5		1
44354	44	5	2013	1516.25	65	2	2	1	Abdominal pain, abdominal distension	40						2013-10-07	22:15	3	1	1	Bedside		2	2		Upon entering patient's room to deliver medication, patient was found on floor closest to the window. Patient found on right side, lying next to bed. 2x bed rails were up along with seizure safety pillow.	8888	100	2			5	99	99		2	1, 2	10	0		3	2		1	1	>60		4
78397	78	6	2013	18598	85	3	2	1	Pnemonia, history of fractured pelvis and congestive heart failure, dementia	150	35	20	120			2013-11-26	13:20	2	1	1	Patient room		2	2		Nurse aides entered room, found patient on floor. Side rails up x3. Bed alarm off.	8888	100	1	6	Back pain, hip pain	4	1	2		2	1, 2	4	0		3	2		1	1	21		3	Side rails up x 3
78436	78	6	2013	18598	85	3	2	5	Swingbed for strengthening	175						2013-12-17	13:30	2	1	1	Floor of room by recliner		2	2		Patient was left in recliner with chair alarm on. Patient found on floor, chair alarm unpinned from gown. Patient stated she was going to bathroom.	210	100	2			5	1	99		2	1, 2	1, 7	1		3	2		1	1	13		1
78437	78	6	2013	18598	85	3	2	5	Swingbed for strengthening, rehab	175						2013-12-16	19:30	3	1	1	Bathroom		2	2		Patient was found lying on left side in bathroom by nurse aide. Patient states "went to bathroom by myself, but I couldn't make it back." Walker across room, yellow non-slip socks on. Chair alarm connected to chair still intact (not on patient).	210	100	1	6	Contusion on left forehead	4	1	99		2	1, 2	1, 7	1		3	2		1	1	18		1
78398	78	6	2013	20469.8	84	3	1	5	Rehab (swingbed) post intracranial bleed secondary to fall at another hospital	100	170					2013-11-02	18:40	3	1	1	Patient room		2	2		Responded to bed alarm, found patient in room on knees. Patient states he slid off bed.	400	140	2			5	1	99		2	1, 2	4	0		3	2		1	1	10		1	Bed rails up x3
78399	78	6	2013	20469.8	84	3	1	5	Rehab (swingbed) post intracranial bleed secondary to fall at another hospital	100	170					2013-11-01	12:52	2	1	1	Patient room		2	2		Nurse and doctor in room next door to patient and heard loud "thump." Entered patient room to find patient fallen on floor. Straight-back chair tipped on side next to patient.	8888	100	1	6	Red area on back of head	4	1	2		2	1, 2	4	0		3	2		1	1	11		2
44179	44	1	2012	2076.25	63	1	2	1	tachycardia, reported diarrhea	20	40					2012-10-02	17:25	3	1	1	Patient Room		1	1	1	Patient fell in room while ambulating to bathroom and fell on walker hitting right handle of walker on left ribs under the breast. Patient fell to knees.	200	160	1	2		2	1	2		1	2	1, 7	1		1	1	walker	1	1	85/125		3
44385	44	6	2013	2181	80	2	2	1	Hypertension, urgency	20	140					2013-12-02	18:00	3	1	1	Bedside		2	2		Nurse aide walked into the room and found patient on the floor at the foot of the bed. Patient pulled out the IV. Nurse aide helped patient to sit on edge of bed. Patient continued to be confused and said she was trying to turn off the light in the bed	8888	100	1	6	Left wrist tenderness - splint applied, IV pulled out	4	1	2, 7	Splint applied	3	1, 2	1	0		3	2		1	1	70		3
44599	44	8	2014	2603	84	3	2	5	PT/OT post laminectomy	120						2014-05-16	5:20	1	1	1	going to bathroom		1	1	1	Pt on the way to the bathroom with gait belt and walker. Right leg gave out. Pt asked to sit on foor and lowered to floor by nurse.	200	160	2			5	99	99		2	2	1, 7	1		6	1	walker and gait belt	1	1	70		1
44177	44	1	2012	3705.25	86	3	1	1	small bowel obstruction	40						2012-10-03	6:10	1	99	1	Bedside		2	2		Upon nurse entering room, patient was found to be sitting on ground.	8888	100	2			5	1	2		2	1, 2	8	0		3	99		1	1	100/125		3
44376	44	6	2013	6201.25	39	1	1	1	Alcohol intoxication	165						2013-11-27	22:35	3	1	1	Bathroom		2	2		Nurse aide right by door and heard pt fall. Pt stated he fell because his knee gave out. Pt then tried to crawl to bathroom.	210	100	2			5	1	99		2	2	1, 7	1		3	2		1	1	55		3
44178	44	1	2012	6756.5	66	2	1	1	Urine retention, hematuria, mental status change	140	95					2012-09-26	11:30	2	99	1	Bedside		2	1	1	Patient fell to floor after removing personal alarm. RN witnessed patient removing alarm. Patient fell before nurse could get to him. Hit his head on the wall, indenting the wall.	316	165	1	4		4	1	2		1	1, 2	8	0		2	99		1	1	95/125		3
44595	44	6	2014	6765.5	87	3	1	1	Dehydration	60						2014-01-28	11:30	2	1	1	pt room		2	2		Pt sitting in straight back chair with chair alarm on. Pt found on floor with hand on chair preventing alarm from sounding.	8888	100	2			5	4	6		2	1, 2	10	0		3	2		1	1	100		4
44279	44	4	2013	7513	71	2	2	1								2013-06-30	9:20	2	1	1	Bedside		2	1	2	Pt's son came to nurse's station to tell staff that mother had fallen. He had helped her to bathroom at her insistence. She had gotten up and was at foot of bed, knees gave out and fell over end of bed. Helped back to bed. She was unsteady and dizzy.	201	110	2			5	99	7	Continued monitoring - neuro checks/vital signs	2	2	1, 7	1		3	2		1	1	35/125		3
44593	44	6	2014	10748.8	73	2	1	1	confusion, lethargy, fever	95	90					2014-01-17	12:10	2	1	1			2	2		Pt was sitting in geri chair with table across him for lunch. Found pt sitting on floor.	610	100	2			5		99		3	1, 2	10	0		3	2		1	1	95		4
44596	44	7	2014	11820.8	75	2	2	1	hypoxia, COPD	150	20					2014-02-02	17:35	3	1	1	pt room		2	2		No description	8888	888	2			5	1	99		2	1, 2	2	0		3	2		1	1	111		3
44597	44	7	2014	11820.8	75	2	2	1	pneumonia, A fib	150	20					2014-02-03	7:15	1	1	1	bathroom		1	1	1	Personal chair alarm sounded, staff to room in time to lower pt to floor when she became unbalanced enough to fall beside bathroom door. Pt lowered to ground giggling.	210	140	2			5	99	2		2	1, 2	1, 7	1		1	2		1	1	110		1
68207	68	1	2012	250007	25	1	2	5	Term OB- vaginal	110						2012-08-21	6:30	1	99	1	Bathroom		2	1	2	Patient fell on her knee in the bathroom- she got up with only her husband's help. Patient states she put the call light on to use the bathroom- no one came and she couldn't hold it anymore. Patient got up with only her husband's help. She slipped in the	200	150	2			5	1	99		2	1, 2	1, 7	1		1	99		99	99	Yellow (1)		99	Room free of clutter
73393	73	6	2013	25001.2	86	3	1	5	Skilled care for delirium	35						2013-12-07	0:00	1	1	1	Next to closet by dry erase board		2	2		Staff heard a thump and found patient on floor by closet by dry erase board. Bed was in lowest position, all four side rails up, the bed alarm was blinking but did not go off. Patient assisted into the geri chair with 2 assist and gait belt and brought	8888	100	2			5	1	7	Patient with nursing staff to be observed 1 on 1	3	2	1	0	Sleeping prior	3	2		1	1	19		4	Bed alarm blinking but did not go off
73394	73	6	2013	25001.2	86	3	1	5	Congestive heart failure, medical management of delirium	35	20					2013-12-09	19:45	3	1	1	Nurse's station		2	2		Patient was in his geri chair and slipped through the bottom onto the floor. No injuries noted.	610	100	2			5	1	2		2	3	2	0	Shifting in chair	3	2		1	1	15		1
10005	10	1	2012	2501.25	84	3	2	1								2012-09-23	13:40	2	99	1	Bathroom		2	2		Pt was found on restroom floor with no shirt or gait belt on. Denies bumping head, moves extremities without difficulty. Stated, "I took a step backwards to grab tissue to clean my colostomy bag and I lost my balance, landing on my butt."	620	100	2			5	1	99		2	1	5, 7	1		3	2		1	2			99
73310	73	5	2013	25055.8	54	1	1	6	Back pain, spasms	123	99					2013-09-12	22:00	3	1	1	Bedside		2	2		Nurse had just brought toast into room and gave him his urinal. Just got out to nurse’s station and bed alarm went off. CNA and myself went directly into room and found patient on floor. States he rolled over and got a spasm and fell out of bed.	400	140	2		Patient unable to identify any additional pain or injury	5	1	99		3	2	2	0		3	2		2	1			3
73277	73	4	2013	25167.2	64	1	1	1	Hyponatremia, lung effusion, alcoholism	60	150	165				2013-06-28	5:30	1	1	1			2	2		Pt. was repositioned in bed at 0525, Tab alarm was placed and bed alarm was on. Pt. was found at 0530 yelling for help on the left side of his bed on the floor on his back. Tab alarm was disconnedcted and shirt was lying on the floor by the bed.	8888	130	2			5	1	7	Pt was repositioned to bed; tab alarm reapplied. Bed alarm reset and pads placed on the floor	2	99	10	0		3	2		1	1			1
73355	73	5	2013	252253	72	2	2	6	Cellulitis left foot	90						2013-10-07	19:50	3	99	1	Patient call light fell on the floor and she tried to get it on her own		2	2		Patient stated her call light fell to the ground and she tried to get up and get it. Patient was found laying on the ground next to the chair on her left side. Skin tear to left elbow. No pain, no bruising.	320	100	1	4		4	1	7	TAB alarm applied	2	2	5	0		3	2		1	1	14		3
73395	73	6	2013	25248.8	81	3	2	5	SB therapies post cerebrovascular accident due to ischemia	100						2013-12-21	0:32	1	1	1	Bedside		2	2		I heard patient yelling out when I returned to the floor from ER. Patient states that her feet got tangled up in the blankets and she slid out of bed. Patient denies hitting her head and has no complaints of pain. No new bruises, bumps or scratches not	400	130	2			5	1	6		2	2	2, 11	0	Sleeping	3	2		1	1	11		3
21266	21	4	2013	253242227532535	78	2	2	1	R hip fracture from fall at home	120						2013-05-17	18:35	3	1	1	ACU - bedside by recliner		2	2		Patient was sitting in her recliner visiting with family. After they left, the nurse determined the chair alarm was not in the room. She instructed the patient to stay in her chair while she briefly stepped out. When she returned, patient was found sittin	600	100	2			5	1	2		2	1, 2	2	0	visiting with family while sitting in bedside chair	3	2		1	1	110		3
21268	21	4	2013	253242227532535	78	2	2	5	Admit to SWING - S/P right femur OR1F,7FN Nail	120						2013-05-20	3:50	1	1	1	SWING room - bathroom		2	2		Patient was very confused. Staff had been in and out of the room many times due to the bed alarm going off. Staff had just ambulated the patient to the bathroom at 03:30. Upon return, the staff member thought she turned the bed alarm on. She didn't. Staff	210	150	2			5	1	2, 7	Moved patient closer to the nursing station, 1 on 1 care	2	1, 2	1, 7	1		3	2		1	1	110		1
21273	21	4	2013	2.53249e+06	55	1	2	1	COPD Exacerbation	150						2013-05-17	18:00	3	1	2		ICU	2	2		Patient was using the commode in ICU. The nurse needed to step out briefly. She instructed the patient to wait for the nurse to return to clean up. The patient verbalized "ok." When nurse returned to room 30 seconds later, patient was found sitting on the	620	100	2			5	1	2		2	1, 2	7	1	on bedside commode	3	2		1	1	45		3
21267	21	4	2013	2532529	65	2	1	1	COPD Exacerbation, Alcohol Withdrawal	150	165					2013-05-18	22:15	3	1	2		ICU	2	2		Patient was on commode in ICU. The nurse stepped out of the room (kept door cracked to provide privacy). Nurse continued to check on patient but he reported he needed more time. Nurse was sitting outside of the room at the nurse's desk when she heard the	620	100	2			5	1	2		2	1, 2	7, 8	1		3	1	commode	1	1	95		3
21269	21	4	2013	2.53315e+06	22	1	2	1	Planned C-section on 6/5/13	110						2013-06-08	1:10	1	1	1	Shower in OB Post-Partum		2	2		Patient slipped on wet tile after taking a shower. Floor towel was present to prevent water from going on bathroom floor. She slipped in front of the toilet and fell to her butt. Patient used call light to notify nurse of fall.	500	150	2			5	1	2		1	1, 2	6	0		3	2		2				3	Towel on floor
21270	21	4	2013	2.5333e+06	54	1	1	1	Seizures, change in mental status (tested + for marijuana, meth)	100	165					2013-06-11	4:30	1	1	2		ICU	2	1	1	Patient had been very confused since admission to ICU. Seizure protocol was in place (bedrails with padding x 4, bed alarm on, staff & family montoring, patient requiring 1 : 1 care). Patient finally fell asleep at 04:10. Nurse stepped out of the room to	400	140	2			5	1	2, 3, 7	Required 1 :1 at all times.	2	1, 2	8, 11	0	Sleeping	3	2		1	1	95		3
21320	21	5	2013	2535977	72	2	1	1	Metastatic bladder cancer, vomiting	10	40					2013-08-25	15:00	2	1	1	ACU bedside		2	2		Patient was found on the floor beside his chair by nursing staff. Patient reported his legs "gave out" when he stood up from his chair.	316	100	2			5	1	2		2	1, 2	8	0		3	2		1	2	35		3
21319	21	5	2013	2.5362e+06	64	1	2	5	Weakness secondary to E. coli, pyelonephritis with systemic inflammatory response syndrom and septicemia	90	175	140				2013-09-01	6:25	1	1	1	Swing - bedside		2	2		Patient was sleeping in bed with 3 bed rails up. The patient underestimated the size of the bed when she rolled over. She rolled her legs out of the lower side of the bed (without the bed rail up) and her momentum caused her to slide out. Patient calle	400	130	2			5	1	2		2	1, 2	2	0		3	2		1	1	85		3
21321	21	5	2013	2.53656e+06	82	3	2	1	Transient ischemic attack	100						2013-09-10	15:50	2	1	1	ACU - bedside		1	1	1	Patient was ambulating back from bathroom with gait belt on, walker, and LPN assisting. Patient reports "my leg is giving out." LPN assists patient to the floor.	200	160	2			5	1	2		2	1, 2	1, 7	1		6	1	Walker	1	1	75		3
21350	21	5	2013	2.53712e+06	67	2	2	5	Weakness from metastatic lung cancer	10	175					2013-10-01	12:34	2	1	1	Doorway		2	1	1, 2	Patient had just returned from a home assessment with the COTA. Patient was walking with a cane and gait belt on. COTA let go of the gait belt to move a walker when the patient stepped forward. Patient's sandle "caught on floor" which caused her to fal	200	160	1	4, 6	Laceration from glasses hitting nose	4	1	2		2	1, 2	1	0		2	1	Cane	1	2	40		3
21374	21	5	2013	2.53816e+06	95	3	2	5	Left lower lobe pneumonia	150	90					2013-10-29	6:55	1	1	9		OT shower	1	1	1	COTA was having patient demonstrate her abililty to perform a standing sponge bath prior to being dismissed from SWING. As she was removing her night gown overhead she posteriorly leaned back causing her to lose balance. COTA was able to reach out and a	300	160	2			5	1	2		2	1, 2	3	0		1	2		1	1	80		3
21444	21	6	2014	2.54074e+06	40	1	1	5	crush injury right leg with staph, wound vac, skin graft	170	180	90				2014-01-10	7:30	1	1	1	Bathroom	swing	2	2		Independent swing bed patient ambulates to bathroom with walker. When he turned to shut the door, he lost his balance and fell on his buttocks. Patient was non-weight bearing on right leg due to injury.	210	100	2			5	1	2		2	1, 2	1, 7	1		3	1	walker	1	2	40		3
21445	21	6	2014	2.54152e+06	76	2	2	5	right total knee arthroplasty	120						2014-01-26	9:00	2	1	1	Bathroom	Swing bed	2	2		CNA was helping patient with toileting. CNA leaves patient to turn down bed while patient is washing hands at the sink; door was open. CNA hears patient fall.	200	160	2			5	1	2		2		7	1		3	2		1	1	65		3
21446	21	7	2014	2.54194e+06	51	1	2	5	Left leg amp. Due to advanced soft tissue sarcoma in thigh region	10	120					2014-02-11	6:00	1	1	1	Bathroom		1	1	1	CNA was in bathroom with patient. Patient lifts gown to sit on the toilet and lost balance. CNA assists patient to the floor.	310	160	1	4		4	1	2		2	1, 2	3, 7	1		2	1	Walker	1	1	50		3
21451	21	7	2014	2542219	95	3	1	1	Right hip fracture	120						2014-02-17	18:10	3	1	1	Bedside		2	2		Primary nurse just repositioned patient and forgot to turn on the bed alarm prior to leaving room. Primary nurse was next door when he heard a crashing sound. Patient was found on floor.	400	100	2			5	1	2		2	1, 2	2	0		3	2		1	1	100		3
21473	21	7	2014	2.54338e+06	52	1	1	1	acute alcohol withdrawal and GI bleed	165	40					2014-03-26	13:35	2	1	1	Bedside		1	1	1	Patient had just returned to the room from walking with PT (gait belt still on). Patient "heard" a noise and kept looking all around the room. PT felt the patient was hallucinating. Patient was trying to look over his shoulder when he lost his balance. PT	200	160	2			5		2		2	1, 2	1	0		6	2		1	1	75		3
21474	21	7	2014	2543832	67	2	1	5	lower extremity cellulitis, inability to ambulate	175	90					2014-04-05	8:05	2	1	1	swing		1	1	1	Patient was stepping off stand up scale when his foot "did not slide off" and he lost his balance. Gait belt was on. Nurse assisted patient to the floor.	315	160	2			5	1	2		2	1, 2	11	0	stepping off scale	6	2		1	1	65		3
43453	43	7	2014	2544	84	3	2	1	Abdominal distention, ? Ileus - recent hip replacement	40	120	175				2014-02-04	13:30	2	1	1	Near patient chair		1	1	1	Nurses were transferring patient and patient stated she couldn't stand anymore and was lowered down to right knee. 2 assist / gait belt on. Nurses were able to lift patient back up and into chair.	315	160	2			5		99		2		8	0		6	1	Gait belt	1	1	7		3	2 assist
21475	21	7	2014	2.54415e+06	89	3	1	1	right shoulder pain from fall and shortness of breath	120	99					2014-04-16	3:30	1	1	1	ACU chair		2	2		Patient was restless throughout the night. Requested to sleep in chair. Patient was found on floor with lacerations to his forehead and chin. Bruising noted to left upper arm. Patient reports he was reaching for the call light when he fell out of the bed.	320	100	1	5		3	1	3, 7	sutures	2	1, 2	5	0	Reaching for call light	3	2		1	1	95		3
21476	21	7	2014	2.54436e+06	85	3	1	1	Fall and confusion	35						2014-04-21	13:45	2	1	1	ACU bathroom		2	2		Patient was found lying on the ground in the bathroom. Staff reports patient apparently removed his body alarm and then ambulated to the bathroom with his walker. The patient reports he tripped over his feet.	210	100	1	4		4	1	2		2	1, 2	1, 7	1		3	1	walker	1	1	100		3	Body alarm (removed by patient)
21535	21	8	2014	254530	55	1	1	1	Acute hypokalemia	60						2014-05-18	15:45	2	1	2	Bedside		1	1	1	Patient was returning to bed when he reported to a nurse that his legs felt weak. The nurse was using a gait belt during this time. The patient's knees buckled and his knees slowly went to the floor with the assistance of the nurse. Patient was able to st	200	160	2			5	1	2		2	1, 2	1	0		6	2		1	2	35		3
21536	21	8	2014	2546849	95	3	2	1	Pneumonia, weakness, acute kidney injury	150	140					2014-07-02	15:10	2	1	2	Bedside		2	2		Patient was found on floor at bedside, bed alarm was not turned back on after patient returned from bathroom. Patient had been very confused.	8888	100	2			5		2		2	1, 2	7	1		3	2		1	1	60		3
21537	21	8	2014	2.54701e+06	89	3	2	1	Acute altered mental status with orthostatic hypotension	95	20					2014-07-07	16:35	3	1	1	bedside		2	2		Patient had been ambulating with PT earlier in the afternoon. Nursing also rounded on patient 30 min prior to fall. Bed alarm was not turned on after ambulation with PT, nurse did not check alarm. Patient was found on the floor/bedside	8888	100	2			5	1	2, 7	Turn bed alarm on	2	1, 2	1	0		3	2		1	1	100		3
21539	21	8	2014	2.54711e+06	65	2	1	1	Acute pancreatitis, alcohol abuse, alcohol withdrawals	40	165					2014-07-15	17:49	3	1	2	bedside		2	1	1	Patient admitted with alcohol withdrawal. Bed and body alarm on at all times. Multiple attempts of reorientation, pt still confused. As nurse is attempting to reorient patient, he jumps out of bed and over side rails- falls to floor.	316	165	1	4	Bruise to L elbow	4	1	2		2	1, 2	2	0		2	2		1	1	95		3
21538	21	8	2014	2.5472e+07	75	2	1	2	Metastatic cancer, malignant ascites	10						2014-07-14	12:20	2	1	1	bathroom		2	2		Patient was found lying on the bathroom floor. He reported after he stood up he became light-headed and fell. Patient was independent prior to fall.	620	100	2			5	1	2		2	1, 2	7	1		3	2		1	2	30		3
21561	21	8	2014	2547639	35	1	2	1	pelvic mass excision	99						2014-07-25	17:20	3	1	1	ACU- hallway		1	1	1	Came back from surgery @ 1045, was asked to ambulate @ 1715. Patient, nurse and husband went for walk after completing sit to stand test. Patient denied any problems during walk. Suddenly pt became pale and started to pass out. Pt was lowered to floor by	340	160	2			5	1	2		2	1, 2	1	0		1	2		1	2	35		3
73297	73	5	2013	25584.8	90	3	2	1	Right hip fracture	120						2013-08-29	5:20	1	1	1	Bathroom		1	1	1	Patient called to go to the bathroom and was sitting up at the side of the bed when staff arrived. Grip socks and gait belt applied and patient assisted to the bathroom. While patient was attempting to back up to the toilet her legs buckled and she was	200	160	2			5	1	99		2	1	7	1		6	1	Walker	1	1	12		3
73526	73	8	2014	25665.2	95	3	2	5	right hip fracture	120						2014-06-26	5:30	1	1	1	Bedside		2	2		Patient got up by herself. Heard patient fall. Came into room and patient was on the floor near the bathroom. Her back was resting against the bathroom door. Patient's walker near her.	210	100	1	4, 6	bleeding from incision (incision intact). After incision clearned, no active bleeding noted	4		2		3	2	1, 7	1		3	1	walker	1	1	16		3
73533	73	8	2014	258050	70	2	1	6	Vertigo, low blood pressure, syncope episodes	20	100					2014-07-17	11:05	2	1	1	patient room, outside bathroom		2	2		Nurse aide put patient in bathroom and left him unassisted. Pt came out of bathroom, got dizzy and lightheaded, diaphoretic, fell on floor, pulled out IV. Pt states he woke up on floor, got self up to recliner and pushed call light. Signs on door were 1 a	201	150	1	4	red bruised area between shoulder blades	4	1	2, 7	Flagged as high risk falls on door instead of moderate fall risk, chair alarm added.	2	1, 2	1, 7	1		3	2		1	1	11		3
73315	73	5	2013	25979.5	47	1	1	6	Seizure activity - alcohol withdrawal	100	165					2013-09-19	15:00	2	1	1	Nurses station		2	1	1	Patient in geri chair @ nurses station with tray on for food and newspaper. Patient intentionally slid under tray to get up.	610	165	2			5	1	3		2	1, 2	2	0	Patient was restless	3	2		1	1	18		3	Distraction - food and newspaper on tray
73316	73	5	2013	25979.5	47	1	1	1	Seizures - alcohol withdrawal	100	165					2013-09-20	12:30	2	1	1	Patient room		1	1	1	Patient in wheelchair, removing foot pedals patient threw arms over his head and threw his head back. 3 staff members around him with hands on and chair tipped back. One staff member slowed the chair (patient) to the floor.	615	160	2			5	1	7	Transfer to CUMC (Creighton?) in process prior to fall.	2	1, 2	11	0	Seated in wheel chair	7	1	Wheelchair	1	1	15		1
73562	73	7	2014	26194.8	85	3	2	1	colon mass	40						2014-03-18	3:15	1	1	1	bedside		2	2		0315- summoned to pt room due to bed alarm sounding. Found pt face down on right side of bed laying parallel to the bed on floor. Pt nose was profusely bleeding and skin tear noted to nose. Pt helped with 2 assist to commode. Denies Loss of consciousness,	316	140	1	4	bruising/redness to knees	4	1	7	move to bed closer to nurses station	2	1, 2	8	0		3	2		1	1	18
73373	73	6	2013	26747	66	2	1	1	Constipation, atrial flutter, Alcohol abuse	40	20	165				2013-11-02	13:13	2	99	1	Bathroom		2	1	1	Patient was in the bathroom and went down on his knees. No injuries were noted.	620	165	2			5	1	7		2	2	7	1		2	3		1	1	9		3
10471	10	7	2014	27875.2	85	3	1	1	PNA/UTI	150	140					2014-04-05	20:20	3	1	1	Bedside chair		2	2		Pt. found laying on the floor at base of recliner by CNA. Pt. has advanced dementia and could not explain what happened. High fall risk; staff did not put chair alarm on; pt. fell out of recliner.	600	100	2			5	1	2		2	1, 2	2	0		3	2		1	1	10		3	No Falls protocol
10003	10	1	2012	27976.5	82	3	2	1								2012-10-01	20:00	3	99	1	Patient Room		2	2		Staff walked by room and found pt on the floor with laceration to right forehead and hematoma/ecchymosis to right eye. Pt states she was getting up from the chair to walk to the bed. She took a couple of steps and slipped. C/o headache.	201	100	1	3, 4, 5		2	1	1, 2, 3, 4	Transfer to Bryan West	1	1	1	0		3	2		1	2	Basic Risk		3
10098	10	2	2012	28985.2	95	3	2	1	UTI	140						2012-11-26	13:15	2	99	1	Patient Room		2	1	1	Pt was confused, TABs on, had been alarming frequently so they had her with a 1:1 sitter. CNA with patient was told she could leave for short periods of time if patient sleeping. CNA left without placing alarm. Pt awakened and said out loud she had to use	210	130	2			5	1	2		2	1, 2	1, 7	1		3	2		1	1			99
83523	83	7	2014	2900.75	87	3	1	5	weakness- swingbed admit for PT/OT to strengthen	175						2014-02-07	3:30	1	1	1			2	2		03:30- heard loud noise from patient's room and found patient sitting on floor beside bed. Patient states he was getting up to bathroom and "just slipped."	210	100	2			5		99		2	2	1, 7	1		3	3		1	1	40		4
64460	64	7	2014	2937.5	95	3	2	1	Weakness, poor intake x1 week	175						2014-03-04	1:45	1	2	1	Bedside		2	2		Patient very confused throughout the night. Nurse and CNA responding to bed alarm found patient on the floor next to her bed. Patient up frequently in the night to the bathroom. Found on bathroom side of bed.	210	140	2			5	1	2		2	1, 2	7	1		3	2		1	1	High - 4		3
77370	77	4	2013	2974	63	1	1	1	Ruptured diverticuli (encapsulated)	40						2013-06-11	23:00	3	2	1	Bedside		2	2		Near miss fall. Patient took ambien, patient was found up in room by sink approximately 1 hour later, patient admits not knowing why or what he was doing up in room and was disoriented after taking ambien which was ID.	201	100	2			5	1	7	Watch for confusion	2	99	10	0		3	2		1	2	35		99
24396	24	6	2013	3183.5	95	3	2	2	Congestive heart failure, chronic kidney disease	20	140					2013-11-21	6:40	1	1	1	Bedside	Hospice	2	2		Patient found lying on her right side by the foot part of the bed at around 6:40. RN took a peek in patient's room about 15 minutes prior but patient appeared to be sleeping.	8888	100	1	4		4	99	99		99	1, 2	2	0	Sleeping in bed	3	2		99	99			99
64457	64	7	2014	3200.25	83	3	1	1	Pneumonia	150						2014-02-20	2:10	1	99	1	Bedside		2	2		Patient found on floor by nursing after they heard a loud noise coming from his room. Patient was sleeping in his recliner and fell while trying to get up to the bathroom. Staff did not realize he was not sitting on his chair alarm pad. He also receive	210	100	1	4		4	1	7	Dressing	2	1	1, 7	1		3	2		1	1			3
44182	44	3	2013	3250224	55	1	2	1	Chest pain	20						2013-02-23	23:30	3	2	1	Bathroom		2	2		Patient stated standing up to pull up pants from toilet and blacked out, patient pulled call light. Was sitting on floor back to wall. CNA entered bathroom. Nurse and CNA assisted patient to feet and back to bed. No bumps, bruises, redness, abrasions or l	310	150	1	6	Back pain	4	1	2		3	2	3, 7	1		3	2		1	1	35/125		3
44299	44	5	2013	3.25051e+06	95	3	2	1	Dehydration, acute or chronic renal failure, hyperkalemia	140	60					2013-08-19			2	1	Bedside		1	1	1	Patient sitting on edge of bed. Patient leaned forward and was assisted to the floor by staff when didn't bear weight. Patient was lifted up by staff.	315	160	2			5	1	2		2	2	8	0		1	2		1	1	70/125		4
12285	12	4	2013	3.26042e+09	77	2	2	1	Mental status changes	95						2013-06-07	16:00	3	3	1	Bedside		1	1	1	Pt was being assisted by 3 staff members from commode to bed. When sitting down on the bed the pt's bottom slipped due to the mattress and pads. She was assisted to the floor and a Hoyer lift was used to get pt off floor.	315	160	2			5	1	2		3	2	7, 8	1		1	2		1	1	High risk		4
64534	64	8	2014	3300.25	81	3	1	1	Foot pain	123						2014-07-14	18:20	3	1	1			2	2		Patient fall alarm sounded. Nurse to room. Found patient on floor in front of chair. Pt stated his eyes were burning and he was going to get a washcloth.	316	140	2			5	1	2		2	1	2	0		3	2		1	1	High		3	Sitter=video, baby monitor
83093	83	1	2012	3319	79	2	1	1								2012-10-10			1	1			2	2		Patient found sitting on floor, was observed sitting in chair 3 minutes before fall. Pt on floor with chair in between bed, patient alert and smiling, denies pain, full range of motion. Chair alarm malfunction.	8888	100	2			5	1	99		2	2	2	0	Sitting in recliner	3	2		1	1	20		4
19004	19	1	2012	3335.75	95	3	1	6	pneumonia, hypoxia, confusion	150	35					2012-09-14			99	1	Bedside		1	1	1	Patient was sitting in recliner chair with feet elevated. Per patient's niece, this is one of his favorite resting positions. Pt had alarm tabs on, call light in reach, and camera on for observation. Pt was noted, via camera, to be attempting to stand up	600	160	1	4		4	1	2, 7	Sitting was assigned for rest of stay	2	1, 2	8	0		1	2		1	1	Not available		3	Camera on patient
12456	12	7	2014	3368.5	95	3	1	5	Dyspnea, sinusitis	150						2014-02-27	16:50	3	1	1	Hallway by PCU		1	1	1	Physical therapist was ambulating patient down hallway with 4 wheeled walker on 1L/min via O2. Vitals stable prior to ambulation. Patient ambulated 75 feet, standby assist and reported feeling "tired." Patient independently transferred himself to sitti	340	160	1	4, 6	Chronic left ankle pain	4	1	2, 7	Wound care left elbow/forearm	3	2	1	0		7	1	4 wheeled walker	1	1	15 on Johns Hopkins		3
64362	64	5	2013	3396.25	89	3	1	1	Pneumonia	150						2013-10-10	6:40	1	99	1	Bathroom		2	2		Patient sitting on toilet, stated he lost his balance and fell to the floor.	620	888	1	4	Abrasions x2 forehead and right knee	4	1	2, 7	Wound care	2	1	7	1		3	2		1	1			99
21135	21	2	2013	34060	89	3	2	1	Advanced dementia, increasing falls	35						2013-01-27	20:00	3	99	1	Bedside		2	2		Patient was found sitting on floor near the end of her bed by the nurse. The bed alarm did not activate when the patient got up. Patient has Alzheimer's and was admitted for increased confusion and increased falls. Patient had fallen 3-4 times in the past	210	100	2			5	1	2		2	1, 2	7	1		3	2		1	1	110		3
64467	64	7	2014	3411	67	2	1	1	congestive heart failure	20						2014-03-24	18:15	3	1	1			1	1	1	Pt was standing at bedside, was turning to get back into bed with assist of CNA. Pt states his foot "fell asleep" and pt used chair to lower himself to the ground. CNA also assisted pt to his knee. Pt sustained a 0.5 cm skin tear on middle finger of right	315	160	1	4		4	1	2, 7	wound care	2	1, 2	8	0		1	2		1	1	high		3	PT/OT ordered but had not yet completed evaluation.
64126	64	1	2012	3512.75	66	2	1	1	Metastatic renal cell cancer, anemia, failure to thrive	10	175	5				2012-10-24	15:00	2	1	1	Bedside		2	2		Pt up to bathroom with assist, found sitting on floor a few minutes after nursing staff returned him to bed. Denies falling, states he "slipped out of bed."	400	100	2			5	1	2		2	1, 2	10	0		3	2		1	1	> 5 pts		3
19482	19	8	2014	3869.75	95	3	2	1	right rib pain s/p fall at home	120	123					2014-05-15	2:30	1	99	1	Bedside		2	2		Patient attempted to self transfer to bathroom with SCDs still attached. Patient fell into chair, resulting in skin tears to hand.	210	888	1	4		4	1	7	wound care	2	1, 2	1, 7	1		3	2		1	1	4 on Schmidt Scale		3
77455	77	7	2014	388	82	3	2	5								2014-02-24	8:20	2	1	1	Bathroom		1	1	1	Patient stood up off of toilet, got dizzy, was assisted (2) to seat on walker and taken to bed, transferred to bed with 2 assist. Reported as near fall.	101	160	2			5	1	7	N/A	3	2	7, 8	1		7	1	Walker and gait belt	1	1	75		4
64479	64	7	2014	3.91255e+06	78	2	2	1	psoas abscess	180						2014-04-23	1:13	1	1	1	Bedside		2	2		Nurses heard fall alarms and ran to room. En route they heard a crash. Pt reports she got up to go to the bathroom and fell to the ground.	210	140	2			5	1	2		2	1	1, 7	1		3	2		1	1	high		3
64264	64	4	2013	4021.75	59	1	2	1	CA (renal mets), CHF, Anemia	10	5	20				2013-05-28	4:40	1	3	1	Bathroom doorway		1	1	1	Pt. returning from bathroom with help from CNAs; felt weak. Aide lowered pt. to ground and notfied nurse.	200	160	2			5	1	2		2	1, 2	1, 7	1		7	1	Walker	1	1	High		3
64265	64	4	2013	4021.75	59	1	2	1	CA (renal with Mets), CHF, Pulmonary edema	10	150	20				2013-05-29	6:45	1	2	1	Bedside		1	1	1	RN and CNA were standing pt after using commode. Pt legs gave out and pt was lowered to the floor.	101	160	2			5		2		2	1, 2	7, 8	1		7	1	Walker	1	1	High		1
83577	83	7	2014	4151.25	86	3	1	1	weakness	175						2014-04-10			1	1	bedside		2	2		Pts wife was at bedside, left room and forgot to give pt the call light. Pt tried to get up by himself, found by staff with 2 cm abrasion on right knee, was on his knees when found.	316	100	1	6	abrasion	4	1	7	cleaned abrasion	2	1, 2	7, 8	1		3	2		1	1	50		3
19477	19	7	2014	424.75	76	2	1	1	nausea/vomiting	40						2014-03-27	0:40	1	1	1	Bedside		2	2		Patient stated he had gotten out of bed to use the bathroom and fell on his way back to bed.	210	888	2			5	1	7	neuro exam and repeat glucose check	2	2	1, 7	1		3	2		2				3
21011	21	1	2012	4270.25	61	1	2	1	COPD exacerbation	150						2012-08-29	23:15	3	1	1	Bathroom		2	2		Patient called nurse by using call light- she was adjusting her night gown and lost balance and fell against bath chair to the floor.	299	150	2			5	1	99		2	99	3	0		3	2		1	2	25/125		99
68211	68	3	2013	4319	65	2	2	5	R CVA with left hemiparesis	100						2013-02-15	16:20	3	1	1	patient room		1	1	1	Patient was being transferred from bed to wheelchair by pivoting. Patient sat down on 1/2 of wheelchair. We then asked her to shift her weight back. The patient leaned bodyweight forward and weight gave out of her legs. We then guided her to the floor and	315	160	2			5	1	99		2	2	8	0		7	1	wheelchair	99	1	Yellow		99	room free of clutter
24443	24	6	2014	4.38701e+07	83	3	2	2	Hospice							2014-01-07	6:10	1	1	1	Bedside		2	2		Patient slid out of bed as she attempted to get up and ambulate with walker to toilet. She crawled to recliner thinking she could get herself pulled up into the chair which she could not. So she sat beside the recliner until someone found her. Approxim	316	100	1	4		4	1	2		2	2	7, 8	1		3	1	Walker	1	1	2		3
24458	24	7	2014	4.38701e+07	83	3	2	2	Hospice/anemia	80	5					2014-02-03	21:30	3	1	1	Hallway in front of patient room		2	2		While RN's were in ED area, patient bed alarm sounded. Both went immediately to patient care area and found patient sitting on floor in front of patient room.	201	140	1	4	Small laceration on left lower hip	4	99	7	Closer observation	2	2	1, 10	0		3	2		1	1	High risk		1
64128	64	1	2012	4400	62	1	1	1	Hypertension, diabetes, congestive heart failure	20	70					2012-08-18	4:00	1	1	1	Bedside		2	2		Noise heard at nurses' station. Pt found on floor lying on right side next to the bed. Pt verbalized he thought he was home and fell out of bed.	400	100	2			5	1	2		2	1, 2	2	0		3	2		1	1	> 5 pts		3
43295	43	5	2013	4445.5	74	2	1	5	Congestive heart failure	20						2013-08-17	17:00	3	1	1	Bedside Chair		2	2		Patient in chair in room, attempted to transfer from chair to bed unassisted and slid to floor. Patient found sitting on floor with legs extended to the front.	316	100	2			5	1	7		2	1, 2	8	0		3	2		1	1	13 - medium risk		3
43296	43	5	2013	4445.5	74	2	1	5	Congestive heart failure	20						2013-08-17	23:59	3	1	1	Patient Room		1	1	1	Patient had stood at bedside with walker and used urinal with nurse assistance. Patient sat on edge of bed and began to slide out of bed, nurse attempted to assist patient to remain in bed unsuccessfully, patient slid to floor.	400	160	2			5	99	7		2	1, 2	7, 11	1	Standing at bedside, then sitting	1	1	Walker in front of patient	1	1	13 - medium risk		1
12527	12	8	2014	4624.75	62	1	2	1	Left knee arthroplasty 6/24/14	120						2014-06-28	4:45	1	2	1	Bedside		2	2		Patient states she was trying to get to her walker to go to toilet and "slid off the side of the bed." Patient was found sitting on her buttocks in front of her bedside chair. Patient was noted to be a high fall risk and should have been receiving SBA/CGA	316	100	2			5		2, 7	xrays and additional labs	3	2	7, 8	1		3	1	walker	1	1	9		3
12303	12	3	2013	4673.5	86	3	1	1	Mental change, hypokalemia, weight loss, weakness	95	60	175				2013-04-17	0:10	1	1	1	Doorway patient room		1	1	1	Patient had been up and down several times from start of shift. He was confused and combative. He had pulled his IV out, taken his clothes off and hit several nurses when attempting to assist patient. At about 23:40 he found his canes by the chair and	200	165	1	4		4	1	3, 7	AM labs	3	1, 2	1, 11	0	Trying to hit nurse	1	1	Canes x2	1	1	12		3
12525	12	8	2014	4675.25	84	3	2	1	herpes viral infection	90						2014-06-19	16:30	3	99	1	Bathroom doorway		2	2		A sound alerted staff that something was amiss. Patient was found sitting on the floor and leaning against the open bathroom door. Assisted to standing position by 3 people. Then, assisted to bathroom.	210	100	2			5		2, 7	bed alarm	3	2	1, 7	1		3	3		1	1	unknown		3
19096	19	1	2012	4882.75	49	1	1	1	unresponsive, anemia, blood loss	5						2012-10-10	4:40	1	1	1	bedside		2	1	1	Patient stood up at bedside, unassisted, to void on the floor. Once void was completed patient eased himself onto the floor	316	165	2			5	1	2		2	1	7	1		3	2		1	1	Not available		3	Hourly rounding
43540	43	8	2014	4887.5	67	2	1	5	Revised ostomy site and strengthening	40	175					2014-07-11	8:20	2		1	bathroom		1	1	1	Patient was standing at the sink and voiced he was light headed. We stood and got his bearings and then he stumbled and eyes dilated. He appeared to not be focusing well, was able to cue him to lean against the wall while I grabbed the shower chair. As I	340	160	2			5	99	7		2	1, 2	11	0	Standing at bathroom sink	1	2		2				3
83449	83	5	2013	4910.25	47	1	2	1	Asthma, chronic pain	123	150					2013-10-18	14:47	2	1	1	Bedside		2	2		Patient had an involuntary stool and was taken to whirlpool for bath. Returned to bed by aide. Patient got up by herself and became very unsteady on feet and fell. Fall was heard by staff in next room. Pupils very dilated.	201	100	2			5	99	7	Vital signs noted.	2	2	1	0		3	2		1	1	60		3
37097	37	2	2012	5106	95	3	2	1	mental status change, dehydration	95	175					2012-12-09	4:30	1	1	1	bedside		2	2		Patient reports needing to use the bathroom. Pt took off her O2. Tried to get out of bed on left side and stated "my legs just went right out from under me." Right elbow above splint noted nickle- sized skin tear. Patient found by this nurse on Q30 min ch	210	100	1	4, 6	Pain in right arm	4	1	2		3	2	7, 8	1		3	2		1	1	17		2
37133	37	2	2013	5133.75	38	1	1	1	Cellulitis bilat, feet, IV antibiotics, Paraplegia	90	100					2013-01-30	12:30	2	1	1	Bedside		2	2		Patient calls with call light. Reporter had been in patient room less then 10 minutes prior. Patient found on back next to bed. Wheelchair tipped over. Patient states he was putting his feet on chair (stationary) and misjudged, flipping his wheelchair. Hi	615	150	2			5	1	99		2	2	2	0	Flipping own wheelchair around to put up feet.	3	1	Wheelchair	1	2			3
10001	10	1	2012	544.5	69	2	1	1								2012-09-18	0:40	1		1	Patient Room		2	2		Found patient sitting at side of bed on the floor in pool of urine. Pt states he tried to go to the bathroom and slipped and fell when getting up. Denied hitting head. Pt had been using the urinal then would throw urinal on floor making a mess so nurse ha	316	100	1	6	complaint of right foot pain	4	1	2		2	1	7, 8	1		3	2		1	2	Basic Risk		99
10002	10	1	2012	544.5	69	2	1	1								2012-09-18	13:45	2	99	1	Patient Room		2	2		Pt had a fall earlier, staff placed him with 1:1. Family requested they be the sitter. Family stepped out of room without letting staff know. Pt needed to use the bathroom but urinal was out of reach.	320	888	2			5	1	2		2	1	5, 7	1		3	2		1	99			1
37190	37	3	2013	5532	90	3	2	1	CHF, Hyponatremia	20	60					2013-03-12	22:00	3	1	1	Bedside		2	2		Patient across the hall heard pt. calling for help and rang her call bell. When CNA answered her call bell, she said she heard someone calling for help. CNA discovered patient lying on floor at the foot of her bed. Patient had removed bed alarm. Side rail	8888	150	1	2		2	1	1, 2, 3, 4		1	1, 2	2, 7	1		3	2		1	1	20		3
12307	12	4	2013	5566.5	77	2	2	1	Weakness, frequent falls, back pain, constipation	175	120	40				2013-06-01			99	1	Bedside in front of recliner		2	2		Patient found sitting on floor in front of recliner facing bed, knees bent. Patient stated she was reaching for her call light and it fell on the floor. States she kept trying to reach it and slid out of the chair. Discovered by L.R, LPN assited by A.T	320	100	2			5	1	2		99	2	5	0		3	2		1	1	7		3
10099	10	2	2012	58943.5	39	1	1	1	Renal stones	140						2012-12-08	9:45	2	99	1	Bedside		2	2		Patient was trying to put his slipper on that was slipping off- he was sitting at bedside. He lost his balance and fell to the floor, hitting his left knee. He had received Delaudid and Norco for pain.	299	888	1	6	c/o pain in left knee	4	1	2		2	1, 2	3	0	Putting on slipper sock	3	2		1	2			3
21014	21	1	2012	5915.75	69	2	2	1	CHF	20						2012-09-10	13:00	2	99	1	Bathroom		2	2		Answered light. Found pt sitting on floor. Pt voiced getting up on own without calling and missed the toilet.	210	150	2			5	1	2		2	2	1, 7	1		3	2		1	1	100/125 on Morse Scale		4
19095	19	2	2012	604.75	95	3	2	1	pneumonia, dysphagia, dementia	150	35					2012-12-09	21:25	3	1	1	Bedside		2	2		Nurse was at bedside assessing patient at 2049. Bed alarm was set and bed rails were up x3. Bed alarm was heard at 2125. The patient could be heard calling "Help, help." The patient was found on the floor at the side of the bed on her back.	8888	140	2			5	1	99		2	2	10	0		3	2		2				3	bedrails x 3 up
43454	43	7	2014	622.75	89	3	1	5	Left sided weakness - SNF for PT/OT	100	175					2014-02-11	21:40	3	99	1	Bathroom		2	2		Patient taken to bathroom for BM, left alone and nurse notes she took walker out of the bathroom to "help remind patient to call." Patient got self up and fell backwards at sink, striking his head on the door.	620	100	1	3	Petechial hemorrhage on the left frontal lobe.	2		2	Neuro checks, vs	3	2	7	1		3	2		1	1	16		3
43137	43	2	2013	6503.5	78	2	2	1	Gastroenteritis, possible gastrointestinal bleed	40						2013-01-12	21:35	3	1	1	Patient Room		2	1	1, 2	Patient was sitting side of bed receiving nebulizer treatment when she fell forward at nurse's feet. Possible syncopal episode. Patient unaware of what happened during fall, when helping patient up, noted large red/brown stool. Patient complains of epigas	9999	165	1	4		4	1	7		2	1, 2	9, 11	0	Sitting and receiving respiratory treatment.	2	2		1	1	6		3	Assist with activities of daily living
83192	83	3	2013	6525.5	95	3	2	1	status post right hip nailing	120						2013-02-02	23:15	3	1	1	Bedside		2	2		2315- Heard noise from patient room, found patient laying on floor on left side with head against foot of bed. Patient states did bump head on bed. Patient able to bear weight, complains of right hip pain, complains of discomfort same as before. Call ight	8888	100	1	2		2	1	2	treatment did not change	1	1, 2	10	0		3	2		1	1	21		3
12542	12	8	2014	6542.25	52	1	1	1	Alcohol withrawal	165						2014-07-20	18:50	3	2	1	bedside		2	1	1	LPN witness pt standing on opposite side of bedside table. Bed alarm in place, but failed. While atttempting to reach pt, pt stumbled forward and hit right shoulder on arm of recliner. Pt was assisted back to bed. RN in room to assess situation. House sup	320	165	2		Pt hit arm, no injury noted	5	1	2		2	1, 2	8	0		2	2		1	1	high, >13		3
12543	12	8	2014	6542.25	52	1	1	1	Alcohol withrawal	165						2014-07-21	17:15	3	3	1	bathroom		2	2		Pt assisted to bathroom with walker and assist of 1 person. Nurse remained in room, changing linens. Pt attempted to stand. Crash heard and pt is noted to be found on bathroom floor. After initial assessment, pt assisted with 2 people and gaitbelt to stan	620	100	1	4		4	1	2		2	2	7	1		3	2		1	1	high, >13		1	Attend while toileting
31550	31	8	2014	6680.5	90	3	2	1	stroke with choreiform movements, dementia	20	35					2014-07-14	11:20	2	1	1	bedside		2	2		Patient was last observed seated in her bedside chair with TABS alarm in place. Staff heard the alarm go off and when they got to the room, found patient sitting on floor in front of chair.	8888	140	2			5	1	7		2	1, 2	10	0		3	2		1	1	90		4
12503	12	8	2014	6707.75	95	3	2	1	abdominal pain	123	40					2014-05-12	16:50	3	2	1	patient care area (PCU)		2	2		Patient found by nurse on the floor. She states she hurt her left hip/elbow. X-ray ordered of left hip. Left elbow has a small skin tear.	8888	100	1	4		4	1	2, 7	wound care to skin tears, pressure bed alarm; X-ray ordered (L) hip	2	1, 2	10	0		3	2		1	1	18		4
18506	18	7	2014	6.77114e+09	65	2	2	1	uncontrolled seizures	100						2014-02-06	18:00	3	1	1			1	1	1	Patient started to have seizure but was lowered to the floor safely by staff. Patient was in process of putting on hospital gown during admission process.	340	160	2			5		2, 3, 7	Seizure pads placed, side rails x4 (patient not confused)	2	2	3, 11	0	standing in room	1	2		2				3	[placed] After fall, because patient fully admitted after fall. Seizure pads placed on bedrails
44221	44	3	2013	6.82683e+10	71	2	2	1	L TK replacement	120						2013-04-25	18:00	3	1	1	Patient room		2	2		Found patient on knees in front of recliner facing chair.	8888	100	1	4		4	1	2	Ice Left Knee	3	1, 2	10	0		3	2		1	1	> 60		3
44222	44	3	2013	6.82683e+10	71	2	2	1	PT/OT - TKA	120						2013-04-09	17:05	3	1	1	Bathroom		1	1	1	Patient walked into bathroom with walker and 1 assist. Reached for hand rail with left hand, missed and fell sideways to floor, legs got tangled up in walker.	200	160	1	4	2 small scratches to right front shin	4	1	2		2	1, 2	1, 7	1		1	1	Walker	1	1	75/125		4
19100	19	2	2012	6901	64	1	1	6	head injury	170						2012-12-14	19:43	3	1	5			1	1	1	Patient attempted to self-transfer from x-ray table to wheelchair and began slipping. Radiology technician caught patient from behind and assisted to floor.	316	160	2			5	1	99		2	2	8	0		1	2		2				3
73117	73	1	2012	696	76	2	2	5								2012-08-09	13:15	2	2	1	Bathroom		1	1	1	Patient was assisted into the bathroom and she just sat down hard on the toilet.	315	160	1	4		4	1	2		2	2	7, 8	1		7	1	walker	1	1			3
12309	12	5	2013	7.02342e+09	68	2	1	5	Septic knee, status post irrigation and debridement left knee	90	180					2013-09-12	18:00	3	1	1	Bathroom		2	2		Patient went to bathroom independently. When rising from toilet walker began to tip. Patient attempted to sit back down on toilet but ended up on floor.	316	888	1	4	Small abrasion to right elbow	4	1	2	Assessment (physical) and VS monitor	3	2	7, 8	1		3	1	Walker	1	1	8		3
37124	37	2	2013	7072.75	89	3	2	1	vomiting, dizziness, possible GI bleed	40	99					2013-01-05	14:15	2	1	1	Bedside		2	2		It appeared that the patient scooted herself off the end of the bed. Patient found on ground at the foot of the bed with IV and foley catheter pulled out. Bedrails up x2. Patient laying on her left side. Assisted up to chair. Patient is confused as she wa	8888	100	1	4		4	1	2		2	1, 2	10	0		3	2		1	1	13 (high)		3
73193	73	3	2013	719	64	1	2	6	Chest pain	20						2013-03-26	23:25	3	2	1	from recliner		2	2		Call light went off and JJ, CNA visualizes patient sitting on floor in front of the recliner. RN in to assess patient. Denies any complaints, no pain, denies hitting head. Patient reports adjusting herself in recliner after pushing her call light (did not	600	100	2			5	1	7	transfer to bed with bed alarm	2	99	2	0		3	2		1	1	11		3
37287	37	4	2013	7254.25	50	1	1	6	Recurrent seizures, alcoholism, hypokalemia	100	60	165				2013-07-15	3:55	1	1	1	Bedside		2	2		Pt had been observed 10 minutes prior to fall. Was sleeping soundly. CNA observed resident on floor next to bed crawling under table giggling. States he was looking for his toothbrush. Pt assisted back to bed. No apparent injury.	320	100	2			5	1	2		2	2	5	0		3	2		1	1	14		3	Siderails with seizure pads
24294	24	3	2013	74	88	3	1	1	Dementia, COPD exacerbation	35	150					2013-03-29	18:30	3	1	1	By recliner		2	2		Nurse heard chair alarm going off, just before entering room, nurse heard "thud." Witnessed patient on floor just steps away from recliner.	201	140	2			5	1	7		2	2	1	0	Wanting a drink of water	3	2		1	1	75		4
73531	73	8	2014	750028	75	2	2	5	SWB post humerus and pelvic fracture due to fall in a revolving door	170	120					2014-07-11	18:15	3	1	1	bathroom		2	2		Patient requested to have privacy while in bathroom. Had been in there 2-3 times in past 3 hrs. Pt states she was going to stand to wipe herself and knew she shouldn't do it, but thought she could. She was heard calling out. CNAs go in and found patient o	620	130	1	4	abrasion to pt forehead, bridge of nose, bruise to left knee, right hip	4	1	2		3	1, 2	7	1		3	1	hemi walker	1	1	10		3
73257	73	4	2013	750423	58	1	1	5	BKA (Below knee amputation)	120						2013-05-22	10:30	2	99	9			1	1	1	Patient attempting to ascend steps with use of one rail patient caught toe on step and was lowered with help to step.	200	160	2			5	1	6		2	2, 4	1	0	on steps	6	1	Gait belt and hand rail	1	2	3		4
23161	23	2	2012	7518	83	3	1	1								2012-12-30	7:15	1		1	Bedside Chair		2	2		Patient was up in chair, patient found on floor, patient up without assistance, call light not used by patient. Patient removed tab alarm.	8888	100	2			5	99	99		99	2, 99	99	0		3	2		1	2	15 Morse Scale		99
43006	43	1	2012	7568	79	2	1	1	Pneumonia	150						2012-10-17	7:00	1	1	1	Patient Room		2	1	1	Pt was in shower and felt short of breath, nurse assisting pt to get out of bathroom into room where air was easier for pt to breathe, floor appeared dry, pt feet dried with towel, pt stepped out of shower and began walking out of bathroom with nurse's st	200	165	1	4, 6	Raised/bruised area - back of head	4	1	2		2	1, 2	1, 6	0		2	2		1	1	6-7 ( >3 = high risk)		3
12389	12	6	2013	7573	83	3	1	1	Weakness, fall secondary to weakness, hyperglycemia	175	70					2013-12-17	20:45	3	1	1	Bedside chair		2	2		Patient reports he was looking at the floor by his chair and he slipped down onto floor by chair. LPN discovered patient sitting next to chair which was in locked position. Denies any new aches or pains, reports it to be a "graceful occurrence."	600	100	2			5	1	2		2	99	2	0	Sitting in chair, Looking at the ground	3	99		1	1	26		4
31468	31	7	2014	7608.5	48	1	2	1	Right total knee	120						2014-04-03	11:30	2	3	1	Bedside		2	2		Patient was in bed with CPM attached to right leg; she removed the device and got out of bed- attempted to reach the bathroom. Staff member entered the room and found her on the floor.	210	100	2			5		2		1	2	1, 7	1		3	2		1	1	30		3
31110	31	2	2012	7777.5	71	2	1	1	hyponatremia	60						2012-11-12	15:15	2	99	1	Bathroom		2	2		Patient was assisted to bathroom by nursing staff with gait belt in use. Patient was instructed to call for help when done. Patient did use call light and was assisted back to bed by nurse. At a later time, the patient's wife reported that he told her he	620	110	2			5	1	99		2	1, 2	7	1		3	2		1	1			99
31111	31	2	2012	7777.75	88	3	2	1	Urinary traction infection, confusion	90	95	140				2012-11-12	15:50	2	99	1	Bedside		2	2		Staff heard patient calling for help, found her on floor near bed in her room. Patient was noted to be very confused, stated she was on her way to the bathroom. PT had worked with her from 1508 until 1531 and documented that she had gone to the bathroom d	210	130	1	2	hip fracture	2	1	1, 2, 4		1	1, 2	1, 7	1		3	2		1	1			99
31129	31	2	2013	7782.5	79	2	1	6	Fall, dehydration	175	99					2013-01-08	14:00	2	99	1	Bathroom		2	2		Patient got up to bathroom on own. Turned on call light- when nurse answered light, she found patient sitting on the floor. The bathroom floor was wet with urine. Patient had removed skid proof socks and put on his own shoes (loafer with slick sole). Bath	210	150	2			5	1	2	Just exam by nurse, check vitals	2		1, 7	1		3	2		1	1			99
31130	31	2	2013	7782.5	79	2	1	6	fall, dehydration	175	99					2013-01-08	15:00	2	99	1	Bedside Chair		2	1	2	Patient was sitting in recliner, chair alarm in place. Pt's daughter arrived to pick patient up with his discharge. Pt's daughter stated she turned around to pick up an article of clothing to hand to pt, he slid out of recliner and onto floor.	299	110	1	4		4	1	2		2	1	2, 3	0		3	99		1	1			1
77372	77	5	2013	798.75	87	3	1		Unknown							2013-08-15	9:00	2	99	1	Bathroom		2	2		Patient up independent in room. Reports to staff, "I hit the floor with my butt." Employee hears patient fall when passing by. When asked patient reports he was pulling up his pants and fell back.	299	100	2			5	1	7	Vital signs, observe for increase in pain/injury	2	2	3, 7	1		3	1	Front wheel walker	1	3			4
37364	37	5	2013	8050.25	47	1	1	1	Seizures	100						2013-10-05	22:15	3	1	1	Bedside		2	1	1	Patient was standing at bedside. Had been walking, in room unassisted without difficulty. CNA was standing beside patient, but not holding onto patient. Patient suddenly lost balance falling against CNA. Both patient and CNA fell to floor. Patient go	9999	165	2			5	1	7		2	2	1, 11	0	Standing at bedside	2	2		1	1	21		3
37469	37	7	2014	8110.25	72	2	2	1	severe hyponatremia, pneumonia	150	60					2014-03-31	9:30	2	1	1			2	2		Dr. Costa found the patient on the floor next to chair. Patient helped to chair by nurse and Dr. Costa. Patient examined. Appears to have no injury. Denies pain/injury.	8888	100	2			5	1	7	physician assessed	2	2	10	0		3	2		1	1	14- High. Johns-Hopkins		3
37379	37	6	2013	8177	95	3	1	1	Hemorrhagic cystitis; dehydration	175	140					2013-11-27	18:44	3	1	1	Bedside		2	2		Pt was found lying on floor between window and bed. RN was checking on pt's CBI every 15 min. Pt was lying on his right side with head toward the foot of bed and feet toward head of bed. Pt's CBI had become disconnected from 3 way connection site and g	8888	100	2			5	1	2	Vital signs taken, no further interventions	2	1, 2	2	0		3	2		1	1	14		3	Reposition and catheter checks frequently.
31323	31	5	2013	83390.2	95	3	2	1	Dizzy, visual disturbance, possible urinary tract infection	90	140	99				2013-09-14	10:00	2	1	1	Bedside		2	2		Patient was found kneeling beside her bed when nurse came to room to answer call light. The sheets from bed were tangled around her legs, patient stated "I just slipped out."	400	150	2			5	1	99		2	99	2	0		3	2		1	1			99
44314	44	5	2013	8351.25	88	3	1	1	Pneumonia, fever	150	90					2013-08-30	4:20	1	1	1	Bedside		2	2		Patient was sitting in bed attempting to stand when he fell backwards, hitting bedside table.	316	100	2			5	1	2		2	2	8	0	Patient attempting to stand	3	2		1	1	Missing		3
83519	83	6	2013	843.25	89	3	1	1	coronary artery disease, shortness of breath	20	150					2013-12-20	14:00	2	1	1			1	1	1	Reported as near fall, occurred right after admission and before fall risk assessment. Walking to bed with two assist and patient's knees buckled, no fall- held by two staff members. To bed with 3 assist.	200	160	2			5		99		2	3	1, 3	0		1	2		2				3
68210	68	3	2013	85542	84	3	2	1	Mastectomy	10						2013-03-20	7:05	1	1	1	patient room		2	2		CNA was walking by and found the patient on the floor. Patient found on floor, lacerations noted to back of head. Had SCDs on and fell.	8888	100	1	4		4	1	2		99	1, 2	10	0		3	99		99	1	9		99	Room free of clutter
43134	43	2	2013	8617.25	79	2	1	5	Fever, influenza A, right sided weakness- history of ischemic stroke	93	175	100				2013-01-30	15:50	2	1	1	Bathroom		2	1	1	Getting up from toilet. Pt was trying to pull pants up. Pt did not call for assist to get up from toilet. BF (RN) was standing outside of bathroom door and heard pt moving around in bathroom. Nurse opened bathroom door right as pt fell on right side.	310	165	1	6	c/o Shoulder/Elbow soreness	4	1	2	Physician exam	2	1, 2	3, 7	1		2	1	walker	1	1	8		3
12298	12	5	2013	8663.5	65	2	1	5	Left hip pain, multiple sclerosis with weakness in lower extremity, congestive heart failure, and edema	100	20	123	175			2013-09-02	5:30	1	2	1			2	2		Patient rang call light for help, patient was found on the floor next to the bed. Patient states he got up to urinate and leaned against the bedside table. The table rolled away from him, he fell forward and rolled onto his side. Patient denies pain or	316	150	2			5	1	99		2	2	7	1		3	2	no	1	1	High due to fall within 6 months		3
12286	12	4	2013	8667	50	1	1	5	Status post bilateral pneumothorax	150						2013-07-01	4:00	1	2	1	Bedside		2	2		CNA and LPN heard pt cry out, entered room to find pt on the floor. Pt stated that he was getting up to use the urinal. Pt did not call staff for help. Pt stated that "after I got up I remembered that I had no strength in my legs and that's when I fell	316	130	2			5	1	2		3	2	7, 8	1		3	2		1	1	>3		3
19288	19	4	2013	868.25	61	1	1	5	Knee infection, status post surgery	90	180					2013-07-22	9:30	2	1	1	Bedside		1	1	1	Pt was doing a stand pivot transfer from bedside commode to chair with use of a walker, gait belt, and one assist. Pt's knee gave out and pt slumped against chair and then was assisted to the floor by the CNA.	315	160	2			5	1	2		2	1, 2	7, 8	1		6	1	Walker, gait belt	1	1	3		3
64132	64	2	2013	869	88	3	2	1	pneumonia, congestive heart failure	150	20					2013-01-13	4:43	1	1	1	Bedside		2	2		Nurses heard pt calling out and found pt on floor. Pt is alert and oriented x3. States "I just want to go to the bathroom." Denies joint pain. Vital signs taken. Assisted to bed per hoyer lift. Pt continued to state "I have to go to bathroom." Pt uses bed	210	130	1	4		4	1	2		2	1, 2	4, 7	1		3	2		1	1	high risk		3
83520	83	7	2014	87	67	2	2	1	anemia, CHF	5	20					2014-03-08	12:45	2	1	1	walking in hall		1	1	1	This was a near fall, ambulating with gait belt and walker with 2 staff walking with patient when patient appeared to trip on shoe and grabbed arm rail on wall for support. Staff supported patient until wheelchair was obtained for patient and patient assi	200	160	2			5		99		2	2	1	0		6	1	walker, gait belt	1	1	75		2
21131	21	2	2013	8.75054e+06	79	2	1	1	Right total knee replacement 1/7/2013	120						2013-01-08	10:55	2	1	1	Bedside		2	2		Patient was found sitting on the floor by the CNA. Patient had been working with PT at 9:30. PT left patient sitting in his chair with the body alarm on.	8888	100	2			5	1	2		2	1, 2	7	1		3	2		1	1	50		3
37470	37	7	2014	8827.5	71	2	2	1	UTI, weakness	90	175					2014-04-09	10:50	2	1	1	bedside		2	2		Pt call light rings, housekeeping staff ran and got RN. Upon entering room patient sitting on floor holding onto chair and bed. Pt reports she "slipped off the chair". Patient assisted up, assessed for injuries, none found at this time. Patient denies diz	600	100	2			5	1	7	bed alarm, full body assessment by RN	2	1, 2	10	0		3	2		1	1	15		3
44260	44	4	2013	8835.25	84	3	1	1	CHF exacerbation	20						2013-05-05	2:48	1	1	1	Bathroom		1	1	1	While walking to the BR with 2 assist, walker, and gait belt, we were turning so pt could sit down on toilet, and he went weak in the legs and started going down to floor. Pt was caught with the gait belt, and and slowly lowered to the floor by RN and CNA	200	160	2			5		2	vital signs checked after fall	2	2	1, 7	1		6	1	walker, gait belt	1	1	80/125		1
12388	12	6	2013	8950.75	95	3	2	1	Frequent falls, anemia, dementia, weight loss	5	35	175				2013-12-10	22:35	3	99	1	Patient room		2	2		Found patient sitting on the floor between bed and her bedside table; patient states she didn't fall but "crawled down there." Tabs unit was malfunctioning and was replaced with a bed pad alarm.	210	100	2			5	99	99		2	2	7	1		3	1	Tabs Alarm	1	1	>13		3
68402	68	6	2014	90091.2	85	3	1	5	Spinal Stenosis	120	20	140	35			2014-01-12	6:07	1	1	1	Bedside		2	1	1	Staff heard bed alarm and went to room. Patient was standing at bedside, turns and falls, hitting head.	316	140	1	4		4	1	2, 7	dressing applied	2	1, 2	8	0		3	2		1	1	13		3	Call don’t fall star
68464	68	7	2014	90091.2	85	3	1	5	UTI with sepsis	90	140					2014-03-30	4:20	1	1	1	Pt room		2	2		Pt had been seen laying in his bed at 0410 by this nurse while peacefully in bed and eyes closed. Upon coming down the hall to check on another patient, this patient called for nurse, "Can you come down here?" Nurse down to find pt on his hands and knees	201	130	2			5	1	2		2	2	1	0		3	2		1	1	15		2
73120	73	1	2012	9394	79	2	1	1	right pneumonia with respiratory distress	150						2012-09-30	19:45	3	1	1	Bedside Chair		2	2		Patient was sitting in recliner. When nursing staff heard 2 klunks and found patient sitting on the floor. Patient stated he was getting "my penis in order." Denies hitting head or any loss of consciousness. Was awake and alert immediately after. Alert/Or	9999	100	2			5	1	2		3	1, 2	2, 10	0		3	2		1	1	?		4
12146	12	3	2013	9627.25	56	1	1	5	infected skin graft avulsion wound left heel	180	90					2013-02-20	10:30	2	1	1			1	1	1	Pt slid off edge of bed during knee scooter-> bed transfer. After returning from ambulating, patient brings knee scooter next to bed. Patient does not follow verbal cues for safe placement of scooter. Patient then attempts to place both knees on scooter-	315	160	2			5	1	6		2	3	8	0	scooter to bed	6	1	Gait belt, knee scooter	1	1	16- Braden scale on 1/07/13 swing bed admission		1	yellow shoe
21013	21	1	2012	9864.25	81	3	1	5	Total knee replacement	120						2012-08-25	0:15	1	1	1	Bathroom		2	2		Nurse heard a noise from pt room. Found pt on floor in bathroom. Nurse had given pain and sleeping pill 18 minutes before finding pt on floor. Pt states "I wanted my privacy in going to the bathroom."	210	100	1	4	Abrasion to lower back	4	1	2		2	1, 2	1, 7	1		3	3		1	2	30 on MorseScale		99
23160	23	1	2012	10694.2	90	3	2	1								2012-10-05	17:00	3		1	patient room		2	2		Patient found on floor, patient reported fall, patient up without assistance, call light not used by patient.	8888	100	2			5	99	99		99	2, 99	99	0		3	2		1	1	65 Morse Scale		99
18148	18	3	2013	1.07221e+10	82	3	2	5	viral upper respiratory infection	150	90					2013-02-20	4:00	1	2	1	Bedside		2	2		Pt not seen in bed on monitor (video); RN went to room and found pt on floor at bedside; flat on back with walker at her feet. Pt states she needed to go to the bathroom.	210	100	1	4		4	1	2		2	1, 2	1, 7, 8	1		3	1	walker	1	1	N/A		3
18274	18	3	2013	1.07221e+10	87	3	2	1	Fall with lacerations/abrasions (home)	170						2013-04-04	19:30	3	1	1	Patient room		1	1	1	CNA found pt sitting on trash can (lid). Before she could assist to bed pt attempted to rise, aide was able to ease pt to floor without injury.	315	160	2			5	1	7	Increased surveillance	2	2	2	0		7	2		1	1	N/A		3
83125	83	2	2012	1087	66	2	2	5	diabetic foot ulcers	180	70					2012-12-26	23:10	3	99	1	Bedside Chair		2	2		At 2310 patient called for "help," upon entering room patient sitting on floor at end of bed. Patient states she was getting ready for bed and just lost her balance, then patient lowered herself to the floor.	299	130	2			5	1	99		2	2	3	0		3	2		1	1	6, 8, 5		3
18466	18	1	2012	1.15083e+11	45	1	2	1	Overdose	50						2012-08-29	21:00	3	1	1			2	2		Pt. attempting to get out of bed. Slid off side of bed and on to floor.	400	888	2			5	1	2		2	1	8	0		3	2		2				3
21015	21	1	2012	1152	84	3	1	1	infected knee	90						2012-09-25	6:30	1	1	1	bedside		2	2		Nurse went to answer call light and found patient on floor lying next to bed.	8888	150	2			5	1	99		2	3	2, 10	0		3	2		1	1	100/125		99
24551	24	8	2014	1187.75	84	3	1	1	pneumonia, weakness	150	175					2014-07-24	13:20	2	1	1	bathroom		2	2		Up to restroom. Encourage pt to call before getting up. Place call light on. Nurse enter room, told pt to hold on while placing on gloves. Nurse heard loud noise, entered restroom to find pt on his back with walker off to his side. Up with 2 assist.	620	100	1	4, 6	Denies pain or hitting head, abrasion to L knee and L forearm.	4	1	7	staying with patient while in restroom	3	2	7	1		3	1	Walker	1	1	high		1
18383	18	6	2013	1.19374e+10	66	2	1	5	GI bleed	40						2013-11-17	12:10	2	1	1	Bedside		2	2		Patient thought he could transfer from chair to bed without assist and did not call for assistance (was reinforced but patient is confused).	316	100	2			5	1	2		2	1, 2	8	0		3	2		1	1	N/A		3
21094	21	2	2012	12640.5	59	1	1	1	Rotator cuff tear	120						2012-12-05	20:35	3	1	1	bedside		2	2		Nurse in hallway heard loud sound. Found patient in nearby room sitting on the floor next to bed.	210	100	2			5	1	7	Offered frequent toileting	3	1, 2	7	1		3	2		1	1	80		99
43452	43	7	2014	12892	89	3	2	1	UTI / Pneumonia	140	150					2014-02-03	2:55	1	1	1	Near bathroom door		2	2		Patient was found on floor at bathroom door, no walker was with patient. Patient alert and oriented when questioned but emotional and tearful and stated "I don't know how I got there. Maybe I was going to the bathroom?"	210	110	2			5		99		2	2	1	0		3	2		1	1	9		3
83521	83	7	2014	1292.75	81	3	2	1	dehydration, diarrhea	40	60					2014-04-04	6:24	1	1	1	Bedside		2	2		Found on floor at bedside at 06:24. At 06:20 nurse had been at bedside to check patient's WBG- whole blood glucose. Nurse leaned on bed and bed alarm went off and nurse turned off alarm and left to get insulin for the patient. Bedrails were up.	400	100	2			5		99		2	2	99	0		3	1	bed rails	1	1	60		4
43601	43	5	2013	13101.5	76	2	1	6	1. L arm pain with numbness/facial numbness, 2. near syncopal episode	20						2013-09-06	6:34	1	1	1	shower room		1	1	1	Patient was in shower. Nurse entered shower to help patient finish getting dressed. Patient began to lower self to the ground. Patient was almost completely sitting on floor when nurse came to assist patient. Nurse helped pt get seat on bathroom floor. Af	300	160	2			5	99	7		2	2	6	0		1	2		1	1	10- medium
23546	23	8	2014	13117.2	57	1	1	1	Bilateral pumonary embolism	150						2014-07-27	10:25	2	1	1	bathroom		2	1	1	Pt was coming out of the bathroom, slipped on the damp floor and fell forward on bilateral knees as well as bracing self with hands when fell. CNA was on her way out the door to get a mop and saw pt fall.	201	165	2			5	1	2		3	1, 2	1	0		3	2		1	2	0		3	monitor meds with S/E that contribute to falls
12259	12	4	2013	13132.2	95	3	2	5	pneumonia	150						2013-05-18	0:45	1	3	1	Bedside		2	2		Pt observed on the floor with her legs underneath her. Pt states she was, "trying to get up." Pt then states, "you know I can't walk." Pt is assisted to chair with x2 assist. Pt remains confused, anxious and paranoid at this time. Pt insists that she is b	316	100	2			5	1	2, 7	Tabs unit	2	2	8	0	trying to get out of bed	3	2		1	1	>3		3
23366	23	5	2013	13185.5	67	2	1	1	Shortness of breath, right pleuritic chest pain with probable pneumonia	150	90					2013-10-04	15:00	2	2	1	Bathroom		2	2		Patient reported to staff after fall - states was brushing teeth - Up ad lib prior - denies loss of consciousness - vital signs obtained by N Long PAC called - small bruised area noted middle back. From Huddle form: Patient states just prior to fall he ha	201	120	1	4	bruise to middle back	4	1			3	2	1, 7, 11	1	Brushing teeth	3	2		1	2	2		3
18117	18	2	2012	13260628921	75	2	1	1	Chronic obstructive pulmonary disease, respiratory distress	150						2012-12-18	4:45	1	1	1	Patient room		2	2		Patient attempted to get up to bathroom without using call light and without assist. Fell to floor resulting in skin tear to right elbow.	210	888	1	4		4	1	2, 7	Wound care	2	1, 2	1, 7	1		3	2		1	1	NA no scale used		4	video monitoring
73119	73	1	2012	13408	77	2	2	1	Left total knee replacement	120						2012-09-13	1:55	1	1	1	Bedside		2	1	1	Patient was found standing next to bed trying to pull out OnQ pumps. Before the nurse could get turned around patient had fallen down to the floor.Patient hit her back and head on IV pole.	9999	165	2			5	4	99		2	2	1	0	Standing next to bed pulling at OnQ pumps	2	2		1	3			4
43144	43	3	2013	13447.8	75	2	1	1	Left total knee arthroplasty	120						2013-02-08	7:05	1	1	1	Patient Room		2	2		Patient was in a continuous passive motion machine prior to fall, had gotten himself out of it and the bed, walked to the bathroom with walker, then walked across room to recliner (without walker). Fell before reaching recliner. Patient with confusion at	201	100	2			5	1	7		2	1, 2	1, 7	1		3	2	Walker was found in doorway of bathroom	1	1	13. high - surgical		3
68209	68	2	2013	1372	83	3	2	5	Right hip	120						2013-01-12	0:30	1	99	1	patient room		2	2		Patient has been confused and running a temp, up to bathroom frequently. Heard patient hollering for help.	8888	130	2			5	1	99	None noted	99	2, 5	99	0		3	99		99	1	16		99	room free of clutter
23194	23	3	2013	13825.8	51	1	2	1	nausea/vomiting, dehydration	40						2013-03-01	10:40	2	1	1	Bathroom		2	1	1	Patient got up with IV pole and opened bathroom door. Got unsteady, leaned against door jam and slid to floor. Per housekeeper.	210	111	1	4	Skin abrasion, erythema to R flank	4	1	6		2	2	1, 7	1		3	1	IV Pole	1	2	2		3
18101	18	2	2012	1.39739e+09	88	3	2	1	Deep vein thrombosis, status: post hip replacement	20	120					2012-12-15			1	1	Bedside		2	2		Patient found on floor beside bed. Confused (was confused prior to fall also). RN saw pt. was not in bed on monitor, went to patient room, found patient on floor. Bed alarm on but cord malfunction.	8888	100	2			5	1	2		3	1, 2	1	0	"trying to go home"	3	2		1	1			3	side rails up on bed x4
43312	43	5	2013	13974.5	95	3	2	5	Cerebral vascular accident - left side weakness	100						2013-09-12	20:00	3	1	1	Patient Room		1	1	1	Patient was ambulating from bathroom to chair when she caught her left foot on the floor and fell to the left side. She was laying on her left side after nurse lowered her to the floor. Gait belt was in place. Patient stated she caught her foot. State	200	160	2			5	99	7		2	1, 2	1	0		6	1	Walker	1	1	10		3
18603	18	8	2014	139986	81	3	1	1	weakness	175						2014-07-30	3:15	1	1	1	bedside		1	1	1	Pt had been agitated with restraints, these were removed. Pt had calmed at 2300. At 0300, pt began hollering, feet out of bed. Gait belt applied. Attempted to stand pt, unable. Lowered him to floor to knees, then sat him on his buttocks. 3 assist to retur	315	160	2			5	1	7		2	3	8	0		6	2		1	1	unknown		4	side rails up, restraints
83448	83	5	2013	14	72	2	2	1	Pain control, terminal cancer	123	10					2013-09-27	4:30	1	1	1	Bedside		2	2		Staff found patient sitting on the floor next to bed. Vital signs: 97.2-158-133/87-95%. Patient denies complaints of pain. Up to feet with use of gait belt and 3 assist. No bruising or red marks noted. Patient continues to deny pain. States she drop	320	100	2			5	1	99		2	2	5	0		3	2		1	1	100		3
12481	12	8	2014	14493424351	34	1	1	1	diverticulitis, history of seizures, history of traumatic brain injury	40	100					2014-05-19	12:47	2	1	1	Bathroom		1	1	1	Pt was in bathroom, attend by LPN. Pt was walking back into room. Pt told LPN he was beginning to have a seizure. LPN called for assistance. RN and LPN lowered pt to the floor.	340	160	2			5	1	2		2	1, 2	1, 7	1		6	1	Gait belt	1	1	>13		3
12308	12	5	2013	1.47899e+10	81	3	2	1	Gastrointestinal pain, change in mental status	40	95					2013-08-27	17:30	3	1	1			1	1	1	Patient had been up to commode then to scale with staff assist. While on scale LPN reported some jerking movements. Patient's legs buckled and she was lowered to sitting position on scale.	315	160	2	99		5	1	6		3	2	8, 11	0	standing on scale	1	2		1	1	13		4
23390	23	6	2013	14815.2	95	3	2	5	Low back pain - Compression Fx	120	123					2013-11-22	14:45	2	2	1	Bedside	Swing Bed	1	1	1	PTA assisting patient back to bed. Patient had feet crossed when turning to sit on bed and was unable to complete turn or sit on bed. Assisted to floor by PTA using gait belt.	315	160	2			5	1	2		2	1, 2	8	0		6	1	Walker	1	1	5		3
12363	12	5	2013	1.51894e+10	56	1	2	1	Left total knee	120						2013-10-24	17:20	3	99	1	Bathroom		1	1	1	Patient was transferring to the bathroom with staff, as patient was backing up to the toilet the patient began to fall and was assisted to the floor by the gait belt, as patient began to fall to her left side and fell through the bathroom door into room 3	200	160	1	6	broken partial mouth guard	4	1	99		99	99	1	0		6	1	Walker, gait belt	1	1			3
18275	18	3	2013	1.52411e+10	53	1	1	1	Hepatitis, acetaminophen toxicity, diabetes mellitus	50	99	70				2013-04-26	19:00	3	1	1	Bathroom		2	2		Staff went to check glucometer, pt in bathroom with door shut. Pt found on floor in bathroom. Unresponsive, CPR initiated, blood glucose found to be 31. Pt later died after coded approximately 1.5 hours. Staff discussed circumstances and concluded unr	8888	100	3			6	1	1, 2, 3, 5	Not clear that these interventions were needed as result of the fall.	2	99	1, 7	1		3	2		1	2	N/A		3
18465	18	1	2012	1.5251e+11	89	3	1	1	hematuria/UTI	140	90					2012-08-13	11:20	2	2	1	Bedside chair		2	2		RN answered call light and found pt. on floor in sitting position. Pt. state he tried to use the walker that PT had left by the chair and he "ended up sitting on the floor."	201	100	2			5	1	2		2	1, 2	1	0		3	1	walker	1	1	NA		3
18504	18	7	2014	15252388066	70	2	1	1	Fall with closed head injury, weakness	170	175					2014-04-18	14:20	2	1	1	patient's floor in room		2	2		Found lying on floor on left side; gown and O2 off. Assisted x2 to standing position, able to bear weight. Patient did complain of back pain after fall but had been complaining of this since admission, no worse.	201	100	2			5		2, 7	gait belt placed in room, bed floor pads	2	1, 2	1	0		3	2		1	1	NA		1	video monitor in room
18505	18	7	2014	15252388066	70	2	1	1	fall with closed head injury, weakness	170	175					2014-04-19	6:40	1	1	1	floor of patient's room		2	2		Patient found on floor, returned to bed. Gait very unsteady. History of urinary incontinence, confusion this visit.	201	100	2			5		99		2	1, 2	1	0		3	2		1	1	NA		1
12318	12	5	2013	15396.8	53	1	1	1	Alcohol detoxification	165						2013-09-22	19:24	3	1	1	Bathroom		2	2		Staff heard a noise in the bathroom. Patient was found sitting on the floor. Patient stated he was using his urinal, got dizzy, and lost his balance, and then fell. Patient stated he hit his head on the wall and "only hurt his pride."	620	100	2			5	1			2	2, 4	7	1		3	2		1	1	8		4
43145	43	3	2013	1568.5	85	3	1	1	Chronic obstructive pulmonary disease exacerbation	150						2013-02-11	12:45	2	1	1	Patient Room		2	1	2	Patient was getting out of his chair "trying to hook oxygen tubing back up." Oxygen was unhooked upon entering room, but as a result of feet getting caught and unhooking it. Prior to fall tubing was intact. Patient found sitting on buttocks with the right	8888	110	2			5	99	7		2	1, 2	11	0	trying to hook up O2	3	2		1	1	10		3
23162	23	2	2013	15706.5	95	3	1	5	Congestive heart failure							2013-01-09	3:30	1		1	bedside		2	2		No description	299	888	2		complains of pain	5	1	2		2	1, 2	3	0		3	1	walker	2	99			4	Specified in report that alarms were off.
23214	23	3	2013	15729.5	95	3	2	1	Cellulitis rt arm	90						2013-03-28	2:50	1	1	1	Bedside		2	2		Patient calling for help alerted staff. Found patient laying face down on floor next to the bed. Patient states, "I got up. I walked and bang".	201	130	1	4	Hematoma rt. Forehead	4	1	2, 7	Ice to forehead	2	1, 2	1	0		3	2		1	1	6		3
43311	43	5	2013	15.75	85	3	2	6	Hyponatremia	60						2013-08-24	1:45	1	1	1	Bathroom		2	1	1	Patient was turning to sit on toilet and missed toilet seat. Patient was incontinent of urine while turning to sit on toilet. Fell with back against the wall. Patient states she "just lost her balance and fell."	310	165	1	4		4	99	2	Neuro checks because of hitting head on wall	2	2	3, 7	1		2	2		1	2	3		3
12483	12	1	2012	158775	82	3	2	5	s/p lumbar surgery	120						2012-08-23	5:30	1	99	1	Bedside		2	2		Patient lost balance when trying to find bathroom. Fell backward onto bottom, left side and down to head.	210	888	1	4		4		99		99	99	1, 7	1		3	99		3	3			4
12484	12	1	2012	158775	82	3	2	5	s/p lumbar surgery	120						2012-08-31	15:55	2	99	1	Bedside		2	2		The patient was found to be sitting on the floor leaning on right elbow, stated feet got caught.	8888	100	1	4		4	99	99		99	99	8	0		2	99		1	1			1
12485	12	1	2012	159482	69	2	2	5	hypoxia	150						2012-09-26	14:15	2	99	1	Bedside		2	2		Patient was reaching for walker and fell	320	888	2			5		99		99	99	5	0		3			2				4
23156	23	1	2012	16014.5	95	3	1	1								2012-08-01	15:30	2		1	patient room		2	2		Patient was up in chair. Patient found on floor, patient reported fall, patient up without assistance, call light not used by patient.	8888	100	1	5		3	99	2, 7	Sutures, steri strips	99	1, 2, 99	8	0		3	2		1	1	75 Morse Scale		99	Pt/family involved in care
12486	12	1	2012	160322	70	2	1	5	COPD exacerbation	150						2012-10-31	13:12	2	99	1	Bedside		2	2		The patient fell after standing bedside to use urinal. Did not fall to floor, but hit face on bedside table.	316	888	2			5		99		99	99	7	1		3	99		3	3			4
12489	12	2	2012	160322	70	2	1	5	COPD exacerbation	150						2012-11-05	7:00	1		1	Bedside		1	1	1	Patient was assisted x2 from commode to bed. Patient couldn't stand anymore and was lowered to knees.	315	160	2			5		99		99	99	7, 8	1		1	3		3	3			1
12490	12	2	2012	160322	70	2	1	5	COPD exacerbation	150						2012-11-09	8:30	2	99	1	Bedside		1	1	1	Attempting to move patient. Upon standing, patient's legs buckled. Gait belt was used, and patient was assisted to floor. Patient fell before and staff was to use lift for all transfers, but did not follow process.	315	160	2			5	99	99		99	99	8	0		6	3		1	1			1
12487	12	1	2012	160494	71	2	2	1	left total knee	120						2012-10-31	14:30	2	99	1	bedside		1	1	1	Patient was given walker at bedside, stood up and let go of walker due to pain in groin from cath. Patient fell to weak side towards wall and therapist assisted patient to slide down wall.	315	160	2			5		99		99	99	8	0		1	1	walker	3	3			4
12488	12	2	2012	160620	56	1	1	5	s/p trauma left heel	120						2012-11-04	0:05	1	99	1	Bathroom		2	2		Patient up in shower on own with shower chair. Fell on left knee, tripped over ankle dressing	500	888	2			5		99		99	99	6	0		3	99		3	3			4
12491	12	2	2012	160977	54	1	2	1	nausea/vomiting, weakness	40	175					2012-11-16	23:59	3	99	1	Bedside		2	2		Patient found on floor at foot of bed, reported head struck right occipital area, IV pulled out.	8888	100	1	4		4	99	99		99	99	99	0		3	99		3	3			4
12492	12	2	2012	161561	77	2	2	5	TIA	100						2012-12-19	14:50	2	99	10			2	1	1, 2	Patient's husband was pushing patient in wheelchair down incline walkway. Husband was instructed to wait and go down backwards, but continued. Patient slid out of chair, husband tried to hold patient and both husband and patient fell to ground.	615	165	2			5		99		99	99	11	0	being pushed in w/c	1	1	wheelchair	2				3
12493	12	2	2012	161767	60	1	1	1	shortness of breath	150						2012-12-23	23:15	3	99	1	Bedside		2	2		Patient was found on floor in doorway, grey in color and unresponsive. Patient didn't have bipap, oxygen by nasal canula on. O2 was 62% and Rapid Response was called. Once bipap was put back on and O2 increased, patient could perform simple commands and w	8888	100	1	6	hypoxia	4	99	99			99	10	0		3	3		3	3			4
12494	12	2	2012	161802	95	3	2	5	cellulitis right lower extremity	90						2012-12-23	12:45	2	99	1	Bedside		1	1	1	4 assisting patient from bed to recliner, patient wouldn't move feet and became dead weight. Patient was lowered to the floor.	315	165	2			5	99	99			99	8	0		1	3		3	3			4
12498	12	2	2013	162206	56	1	1	5	infected skin graft left heel	90	180					2013-01-30	12:50	2	99	1	Bedside		2	2		Patient's foot slipped and fell on left knee when trying to get up to bathroom	210	100	2			5		99				7, 8	1		3	1	walker	3	3			2
12497	12	2	2013	162515	68	2	1	1	left knee pain	120						2013-01-20	19:10	3	99	1	Bathroom		2	2		Patient slipped on socks in bathroom, was found sitting on floor. Patient states striking hip/buttock area and was assisted to standing per gait belt.	210	100	1	4		4		99		99	99	1, 7	1		3	2		3	3			4
12301	12	3	2013	163733	19	1	2	1	Vaginal delivery, dilation and curettage post delivery	110						2013-03-08	0:00	1	1	1	Bedside		1	1	1	Patient attempting to stand edge of bed. Right leg went numb and patient was lowered to floor.	315	160	2			5	1	2		3	2	8	0	Standing up from bed	1	2		1	1	Unknown		4
12191	12	3	2013	163753	83	3	2	1	chest pain, shortness of breath, nausea	150	20	40				2013-03-09	10:15	2	99	1	Bathroom		2	2		Patient was assisted to bathroom by LPN and encouraged to pull cord by stool when she was finished. LPN came back to check on patient when bathroom call light came on. Patient was found on bathroom floor. Patient stated she fell when wiping and trying to	620	150	1	4, 6	Wrist injury requiring splinting	3	1	7	wrist splint was ordered	2	3	2, 7	1		3	2		1	3			4
12302	12	3	2013	164486	72	2	1	1	Dizziness	99						2013-04-08	23:30	3	1	1	nurse's station		2	2		Patient walked up to the desk and asked for hot chocolate. (B) went to make the hot chocolate when I heard the stool at the nurse's desk slide. No one saw patient fall but when we looked patient was laying on the floor. Denies pain. Denies hitting hea	8888	100	2			5	1	2		3	2	8	0	Standing	2	2		1	3	Unknown		4
12304	12	3	2013	164648	95	3	1	1	Left side hemiplegia	100						2013-04-14	9:35	2	99	1	By recliner		2	2		Patient was found in room by L.G, facing the chair on his knees. Patient states he was trying to pick up something from the floor and slid out of the chair. Patient was assisted back to chair by 2 RN's and L.G. Denies pain.	320	100	2			5	1	2		3	2	5	0		3	2		1	1	Unknown		4
12305	12	4	2013	165104	86	3	1	5	Missing							2013-05-14	2:20	1	2	1	Bedside		2	2		Staff heard loud noise. Upon investigation patient sitting on floor at bedside.	210	100	1	4		4	1	2		2	2	7	1		3	1	Walker	1	1	6		3
12306	12	4	2013	165643	70	2	2	5	Fistula cellulitis	90						2013-05-26	8:03	2	1	1	Bathroom		2	1	1	Patient in shower chair. Dropped soap on floor, bent over to get it and slips onto hands. Aide walked in and saw patient bending over, told patient she would pick it up for her and patient continues to bend over and slides onto knees. Call light was on	500	165	2			5	1	2		3	2	5, 6	0		2	1	Shower chair	1	1	Unknown		4
12272	12	4	2013	166046	89	3	2	1	UTI	90	140					2013-06-19	11:30	2	1	1	Bedside		1	1	1	Patient was being pivoted back to electric wheelchair	315	160	1	6	sore knees	4	1	2, 7	Ice to knees and tylenol	2	2	8	0		7	1	electric wheelchair	1				2
83271	83	4	2013	1.66326e+07	89	3	2	5	R hip repair	120	35					2013-06-03	10:30	2	1	1	Bedside chair		2	2		Patient was sitting in chair. Patient had tabs alarm in place, had call light and personal belongings within reach. Patient was also in the room closest to nurse's station in direct view of nurses. Patient was just transferred into the chair, nurses just	600	100	2			5	1	7	Continued to monitor patient's activities closely until discharge.	2	1, 2	2	0		3	2		1	1	15		3
23158	23	1	2012	16643.5	70	2	2	1								2012-09-10	17:00	3		1	Patient room		2	2		Patient found on floor, call light not used by patient	8888	100	2			5	99	99		99	2, 99	99	0		3	2		1	1	75 Morse Scale		99
23159	23	1	2012	16643.5	70	2	2	1								2012-09-11	17:40	3		1	patient room		2	2		Patient found on floor, Patient up without assistance, call light not used by patient.	8888	100	2			5	99	99		99	2	99	0		3	2		1	1	90 Morse Scale		1
12300	12	5	2013	167536	95	3	1	1	Hypoxia, right lower lobe infiltrate, acute bronchitis	150						2013-08-17	1:10	1	2	1	In room		1	1	1	Patient found standing by bathroom door on own. Aide goes in to help patient, patient goes to grab bathroom door and becomes unsteady at which time the aide assisted the patient to sit on floor. After patient on floor, bumped head against bathroom door.	320	160	2			5	1	7	TABS (unit) alarm	2	2	7	1		1	2		1	1	13		3
21023	21	1	2012	1678.75	77	2	1	1	L shoulder arthroplasty	120						2012-10-25	9:00	2	99	1	patient room		2	2		Patient found at doorway of his room- had ambulated from chair on other side of the room.	201	100	2			5	1	2		2	2	1	0		3	2		1	1	75		99
12356	12	5	2013	168891	48	1	1	1	Seizures, tachycardia	20	100					2013-10-09	3:40	1	1	1	Bedside		2	2		Patient got up on own without calling. Found sitting at bedside on buttocks. Tabs monitor in place. Did not go off from patient standing.	201	100	1	4	Scratch left elbow, complains of low back pain	4	1	2		3	2	1	0		3	2		1	1	>13		3	Tabs monitor
12357	12	5	2013	168891	48	1	1	1	seizures, tachycardia	100	20					2013-10-09	8:50	2	1	1	Bedside		2	1	1	#1 Patient sitting in bedside chair. Attempted to stand, found between chair and bed in squatting position. #2 Patient attempted to stand, had vomited while in sitting position, slipped in.	316	100	2			5	1	7	None	2	2	8	0		3	2		1	1	Red		1
12375	12	5	2013	168891	48	1	1	1	Seizures, tachycardia	100	20					2013-10-10	0:45	1	1	1	Bedside		2	1	1	Pt on hands and knees in bed crawling towards edge of bed. Nurse entered to assist pt and pt lunges forward and both pt and nurse land on floor next to bedside.	400	165	1	4		4	1	2		3	2	11	0	Disoriented - on hands and knees in bed	2	2		1	1	High		1
12563	12	6	2014	171449	75	2	2	1	dyspnea	150						2014-01-26	1:40	1	2	1	Bathroom		2	2		Pt was assisted to bathroom and left unattended because pt stated she "needed to sit for awhile". Pt used call light, was found sitting on bathroom floor. Pt stated she was trying to reach for a piece of paper on the floor and slipped off the toilet. Pt s	620	100	2			5	1	7	TABS unit	3	2	5, 7	1		3	2		1	1			4
12500	12	7	2014	171974	95	3	1	1	short of breath and fatigue	150	175					2014-02-18	2:15	1	3	1	Bathroom		2	1	1	Patient was standing in doorway to bathroom. Nursing assistant was reaching for toilet paper. RN had just entered room when patient landed on floor.	101	165	1	4		4	1	2		2	2	1, 7	1		2	2		1	1	14 = high		3
12501	12	7	2014	172115	78	2	2	5	left heel cellulitis	90						2014-02-26	16:20	3	1	1			2	2		Patient found laying on right side, patient states she was trying to pick something up off the floor and fell out of chair.	600	100	1	4, 6	awaiting CT head and right arm	4		2, 7	CT head and right arm	3	2	5	0		3	2		1	1			3
77371	77	4	2013	172.75	87	3	2	2	Hospice	80						2013-07-17	12:15	2	99	1	Patient room		2	2		Nursing noted patient on floor next to bed. No bumps/open areas on head. Skin tear to elbow and knee.	8888	100	1	4		4	1	99	Wound care	2	2	10	0		3	2		1	1			3
64252	64	3	2013	1774	85	3	1	1	Hyperglycemia	70						2013-04-20	18:10	3	99	1	Bedside		2	2		Patient states he went to get up to the chair, lost his balance and missed the chair. Was found by a CNA responding to the bed alarm. Sitting on the floor between the bed and the chair.	316	140	2			5	1	2		2	2	8	0		3	2		1	1	High		3
12289	12	4	2013	1793.75	43	1	2	1	Alcohol withdrawal, pancreatitis, abdominal pain	165	40					2013-07-25	3:20	1	1	1	Bathroom		2	2		Heard loud crashing sound. Pt located sitting in bathroom floor.	8888	100	2			5	1	2, 7	Pt already located next to Nurse's station.	3	2	7	1		3	1	IV pump	1	1	>13 high risk on John Hopkins scale due to fall at home		4	Monitoring Clinical Institute Withdrawal Assessment for Alcohol scores
68208	68	1	2012	1796.5	95	3	2	5	Cerebrovascular accident	100						2012-09-29	11:30	2	99	1	patient room		2	2		At 11:20 patient called to be put on commode. Put gait belt on patient and transferred to commode. Patient was sitting good and wanted to sit to try and have a bowel movement. Put tab alarm on and put call light on patient. Told patient to press the call	620	140	1	4, 6	bump, abrasion	4	1	2		99	1, 2	7	1		3	1	commode	99	1	7		99	room free of clutter, in room next to nurse's station
18216	18	3	2013	1.83611e+10	79	2	1	1	Respiratory acidosis and COPD	150						2013-04-22	12:30	2	1	1	Bedside Chair		2	2		Patient observed eating lunch in lounge chair in room; 15 minutes later staff saw via camera that patient was on floor.	600	100	2			5	1	99		2	1, 2	2	0		3	2		1	1	N/A		3
23431	23	6	2014	18542.5	70	2	2	5	Exacerbation chronic obstructive pulmonary disease, weakness	150	175					2014-01-14	4:20	1	1	1	Bedside		2	2		Yelling heard, "Help me." Found laying on right side with legs outstretched. Turned to her back was able to do range of motion to all extremities and good alignment present. Sat up, denies hitting head. No red marks or swelling present. Gait belt wit	210	130	1	6	Right shoulder complains of pain in axilla region	5	1		Bed/TAB alarms applied	3	2	1, 7	1		3	2	Note: Walker across the room	1	1	4		1
23432	23	6	2014	18542.5	70	2	2	1	Urinary tract infection, exacerbation chronic obstructive pulmonary disorder	140	90	150				2014-01-07	10:35	2	1	1	Bathroom		2	1	1	Witnessed fall by CNA in bathroom at 10:35, patient reports was getting ready to sit on the shower bench and missed the bench and landed on the floor, hit right hip on corner of bench, small purple bruise right hip, skin tear upper left arm from stool ris	316	165	1	4		4	1	7	Mepitel and Island dressing upper left area	2	1, 2	6, 8	0		2	1	Walker	1	1	5		2
23433	23	6	2014	18542.5	70	2	2	5	Urinary tract infection, chronic obstructive pulmonary disease	90	140	150				2014-01-16	8:15	2	1	1	Patient room		1	1	1	Patient looking in closet, walker in front - CNA at her bedside - gait belt and gripper socks on, lost her balance and fell backward - CNA had a hold of the gait belt but was unable to stop fall. Landed on right side, hit head on floor > goose egg right	320	160	1	4		4	1	2		2	1, 2	1, 5	0		2	1	Walker, gait belt, and gripper socks	1	1	6		1
21009	21	1	2012	18612	87	3	1	1	R shoulder arthroplasty	120						2012-08-22	23:30	3	1	1	next to bedside chair		2	2		Nurse found patient on the floor. Had been in bedside chair at last check.	600	100	2			5	1	99		3	2	11	0	Sitting in recliner	3	3		1	1	50		3
64127	64	2	2012	188438	67	2	2	2	Hospice respite- breast cancer	10						2012-11-21	9:50	2	99	1	Bedside		2	2		Pt slipped out of chair. Chairs are slick and pt had on fleece pants. Pt also agitated regarding circumstances of hospitalization. Chair not plugged into call light system, but sounded audibly after fall.	600	140	2			5	1	2		2	1, 2	2	0		3	2		1	1	> 5		3
64253	64	3	2013	189764	84	3	2	1	Cancer	10						2013-04-23	21:20	3	2	1			2	2		CNA found patient on the floor during hourly rounds.	8888	100	1	6	IV pulled out	4	1	2, 7	IV reinsertion	2	1, 2	7	1		3	2		1	1	High		3
64256	64	3	2013	189831	87	3	1	1	COPD, Pneumonia, CHF	150	20					2013-04-28	22:00	3	1	2	Bedside		2	1	1	Staff alerted by bed alarm alarming. Ran to room and witnessed patient rolling out of bed.	400	140	2			5	1	99		2		2	0		3			1	1	High		3
64255	64	4	2013	189850	95	3	1	1	TIA, Neurogenic bladder	100	140					2013-05-13	11:30	2	99	1	Bedside chair		2	2		Patient used remote of lift chair to lift it all the way up, then slid out.	600	888	1	6	IV Pulled out - had to be restarted	4	1	2	Reinsertion of IV	2	1, 2	11	0	Using remote of lift chair	3	1	Lift chair	1	1	High		3
23225	23	4	2013	19207.5	69	2	2	5	Lung cancer with mets to liver and bone	10						2013-05-11	11:25	2	1	1	Bedside	Medical/Surgical Area - beside bed	2	2		Patient had been checked on in the last 20 minutes by the Aide. Bed alarm was thought to be in place. Patient found at edge of bed with knees on ground and upper body resting on bed. Bed alarm had not gone off. Patient confused/disoriented, but denied pai	8888	100	2			5	1	7	Vital signs and physician assessment	3	2	11	0	sleeping	3	2		1	1	6		4	bed alarm thought to be on
23545	23	8	2014	19362.2	24	1	2	1	labor, vaginal delivery	110						2014-07-26	14:45	2	1	3	bedside		1	1	1	Pt had epidural for labor and delivery. Getting up to chair post recovery and was unable to bear wait on right leg. Reported "it still feels numb I guess." Lowered to floor with assists when transferring to chair.	315	160	2			5	1	2		2	2	8	0		1	2		1	2			3
64254	64	3	2013	1936.25	86	3	2	1	CHF-CAD, HTN, Arthritis, Gout	20	120					2013-04-24	11:25	2	1	1	Bedside chair		2	2		Found patient sitting on the floor in front of her recliner. States she did not know where she was going when she got up. Placed on the commode after fall before putting her back to bed.	316	100	2			5	1	2		2	2	1	0	Sitting in recliner prior to fall, unknown what she was trying to do. Possibly toileting.	3	2		1	1	High		3	Chair alarm - clip only - without sensor pad. Not connected to call light system.
77367	77	1	2012	1949.25	80	2	2	5	Spinal fusion	120						2012-10-02	2:05	1	1	1	Bedside		2	2		Patient found sitting on buttocks and resting on left elbow, patient thought she could get up by herself.	620	100	2			5	1	6		2	1, 2	7, 8	1		3	2		99	99			99
44349	44	5	2013	1950	88	3	2	1	GI Bleed, Anemia	40	5					2013-09-15	21:30	3	1	1	Bedside		1	1	1	Bed alarm sounding, aide attempted to help pt to bathroom. Using walker, pt attempted to leave room, unsteady gait, started to fall backward. Aide attempted to catch pt. Pt proceeded to fall on right hip. Aide fell with pt to floor pt falls on top of aide	200	160	2			5	1	2		3	1, 2	1, 7	1		1	1	Walker	1	1	100		3
23157	23	1	2012	19670.2	67	2	2	1								2012-08-19	2:00	1		1	patient room		2	2		Patient found on floor. Patient up without assistance, call light not used by patient.	8888	100	2			5	99	99		99	2	99	0		3	2		1	1	80 Morse Scale		99
78570	78	8	2014	20925	55	1	1	1	GI bleed, anemia, ETOH abuse	40	5					2014-07-09	21:00	3	2	1	pt room		1	1	1	Pt called out to use restroom. Pt crawled out of bed and gait belt put on by LPN and CNA upon entering room. Pt in a hurry to get to bathroom, started to lean to the right and began to fall. Pt lowered to floor by two staff. Additional staff assisted in g	200	160	2			5	1, 2, 3	7		2	1, 2	1, 7	1		6	1	gait belt	1	2	3		3
73118	73	1	2012	2197.75	73	2	1	1	confusion, atrial fibrillation	35	20					2012-09-22	20:48	3	1	1	In room		2	2		Patient was sitting in his recliner with tab alarm on and patient tried to get up unassisted and landed on his knees. Patient does not know why he was getting up out of the chair. Patient denies pain. Nurse noted an abrasion to left lower leg.	316	888	1	6	Abrasion to left knee	4	4	2		3	1, 2	8	0		3	2		3	99			3
77368	77	2	2013	2234.75	89	3	1	1	Mental status change, severe depression	95	130					2013-01-25	22:10	3	99	1	Bed		2	2		Alarm went off, nurses found patient on bottom, said slippery socks, slid off bed.	400	140	2			5	1	99		2	1, 2	8	0		3	2		1	1	High risk		99
68258	68	3	2013	227011	44	1	2	1	abdominal pain/pain control	123						2013-04-19	13:50	2	99	1	Bathroom		2	1	2	Went to patient room to answer call light. Relative met me at the door to say patient had fallen. Patient was on rear on floor holding side in pain. Patient had pulled light and then decided to get up on own and go back to bed. Pt last seen on toilet prio	620	150	2			5		99				7, 8	1		3			99	2	3
31136	31	2	2013	227099	85	3	2	1								2013-01-27	23:40	3	3	1	Bathroom		2	2		Pts call light went off when CNA answered light. She found the pt sitting on the toilet. Evidence that pt had been incontinent. Pt reported "I fell but I pulled myself up." CNA believed that the bed alarm was on prior to fall but that it either did not go	8888	120	2			5	1	2		2	2	7	1		3	2		1	1	45		3
31213	31	3	2013	227111	65	2	1	1	accidental falls, recurrent	99						2013-03-10	19:05	3	2	1	Bathroom		2	2		Patient was found sitting on the floor in his bathroom, stated he "had to go right now." Patient had Foley catheter in place. Had been noted as "weak" and "confused" on prior assessments.	210	100	1	4, 6	abrasion	4	1	7	Bandaid to abrasion	2	1, 2	7	1		3	2		1	1	65		4
31322	31	5	2013	227160	74	2	1	5	Heart failure, dyspnea, chronic obstructive pulmonary disease	20	150					2013-09-27	9:15	2	1	1	Bathroom		1	1	1	Patient used call light, said he needed to use the bathroom. He was "irritated" but did wait for nurse to apply gait belt, and obtain his cane. The patient was in a hurry to get to the bathroom, stumbled and lost balance - he was able to grab onto handr	200	160	2			5	1	99		2	1, 2	1, 7	1		6	1	Cane, gait belt	1	1			3
31480	31	8	2014	227225	56	1	1	1	drug overdose (seroquel)	50						2014-05-02	13:50	2	1	1	Bedside		2	1	1	Staff heard bed alarm going off, went to check on him. He was trying to get out of bed. Staff instructed patient to remain in bed for his safety. Pt was confused, combative, unable to cooperate. He was "swinging his hands," got out of bed on own. Nursing	316	165	2			5	1	2		2	99	10	0		2	2		1	1	95		4
19528	19	8	2014	2340.75	95	3	2	5	Pneumonia	150						2014-06-25	4:20	1	99	1	Bedside		2	2		Patient was found on floor by bed by housekeeping staff. From follow-up: "It was really difficult to determine if the fracture was a result of the fall. PT had evaluated her shortly after it happened and they did not see any issues with her weight bearin	8888	100	1	2, 4	suspected nondisplaced interochanteric left hip fracture	2	3	2		2	2	10	0		3	2		1	1	60
64478	64	7	2014	23407533	76	2	1	1	enteritis/dehydration	40						2014-04-22	15:00	2	2	1	hallway		2	2		Patient ambulating in the hall, complained of feeling like his blood sugar was low. Assisted back to room. Sat on bed and nurse left to retrieve glucoscan and heard a crash. Patient reported leaning on bedside table and it moved, causing him to fall.	400	165	2			5		2		2	1, 2	11	0	sitting, leaning on tray table	3	2		1	2	low		3
31263	31	4	2013	249618	95	3	2	5	Osteomyelitis, dementia	90	35					2013-05-20	16:15	3	1	1	Bedside Chair		2	2		The patient was sitting in bedside chair with TABS alarm on and call light within reach. She was attempting to reach a candy bar that was on her bed when she slid forward off the chair and onto the floor. Staff was alerted by the TABS alarm sounding. Fami	320	140	2			5	1	99		2	1, 2	5	0		3	2		1	1	65		3
31313	31	5	2013	249710	50	1	2	5	Chest pain, hyponatremia, hypokalemia	20	60					2013-08-21	14:10	2	1	1	Bedside		1	1	1	Nursing staff was transferring patient from bedside chair to commode, gait belt was in use. Without warning, the patient's knees buckled - she was lowered to the floor by nurse. Patient stated "my legs just went out from under me."	315	160	1	4		4	1	2, 7	Wound care for skin tears	2	1, 2	7, 8	1		6	1	Gait belt	1	1	65		3
31384	31	6	2013	249824	71	2	2	5								2013-11-14	7:36	1	1	1	Bedside		1	1	1	Pt was transferring approximately 2 ft from commode to recliner. Pt began to complain of legs feeling "weak and shaky" when suddenly pt's legs "gave out" and she was unable to support her own weight. She was assisted to floor by 2 staff members.	315	160	1	4		4	1	7	Skin tear cleansed and dressed	2	2	7, 8	1		6	1	Walker	1	1	25		2	2 assist for transfer
23284	23	4	2013	6247.25	81	3	2	5	Pelvic fracture	120						2013-06-29	22:45	3	2	1	Bedside		2	2		Pt found in fetal position at the side of the bed, lying on her left side and resting head on the base of the bedside table. Discovered on night rounds.	8888	100	2			5	1	6		3	4	2	0	Assuming pt rolled out of bed	3	2		1	1	5		3
23512	23	8	2014	10289.5	47	1	2	6	orthostatic hypotension, previous CABG	20						2014-05-16	7:45	1	1	1	Bathroom		2	2		Patient assisted up to bathroom and was initially stable. Left sitting on toilet, pulled call light in bathroom and when CNA entered, patient sitting on floor next to toilet with eyes closed. Complains of acute dizziness and states "I passed out." Assiste	340	150	1	4	abrasion	4	1	7	wound care to coccyx abrasion	3	1, 2	7	1		3	2		1	1	3 on 5/15, 5 on 5/16		1
23513	23	8	2014	10289.5	47	1	2	1	orthostatic hypotension, previous CABG	20						2014-05-24	12:55	2	1	1	from commode		2	1	1	Patient up on commode. Became "Lightheaded" falling forward onto floor. CNA in room but unable to grab patient to prevent fall	340	165	2			5	99	99		99	99	7	1		3	1	commode	99				1
23510	23	7	2014	10473.8	68	2	1	1	bowel obstruction	40						2014-04-17	23:20	3	1	1			2	2		Patient was leaning over trying to get out of bed on his own. Patient is weak and did not call for help per nurse report.	316	100	1	4	small hematoma	4	1	1, 2		2	1, 2	5	0		3	2		1	1	5		1
23365	23	5	2013	11695.2	64	1	2	1	Hypokalemia, diarrhea, nausea, abdominal/back pain	60	123	40				2013-10-25	2:00	1	1	1	Bathroom		2	2		Reports that around 2:00 AM last night, she went to bathroom unassisted, "got tangled up in IV electrical cord," fell and broke the fall with her hands. States "went to knees."	210	888	2			5	1	99		2	2	7	1		3	2		1	1	3		3
23317	23	5	2013	14755	76	2	1	5	Pulmonary embolism, sepsis, ureterolithiasis	150	90	140				2013-09-20	6:25	1	1	1	Bedside Chair		1	1	1	Patient was getting out of chair to get on standing scale, lost balance, assisted to floor by myself. I also ended up on floor.	315	160	2			5	1	2		3	99	8	0	Getting on standing scale	1	1	Standing scale	1	1	5		4
23515	23	8	2014	15450.2	65	2	2	1	Diastolic heart failure, morbid obesity, lower extremity edema	20	121	99				2014-06-07	3:15	1	1	1	Bedside		2	2		Fall unwitnessed, patient laying parallel to bed, naked, and hanging onto siderail of bed. Patient states: "I thought I was at home and went to roll over and rolled out of bed"- patient will not assist staff to roll self over with regular cares.	400	100	2			5		7	tab alarm (bariatric bed has no alarms)	2	2	2	0		3	2		1	1	5		3
23283	23	4	2013	16259.2	64	1	1	1	SOB, fever, secondary pulmonary hypertension	150						2013-06-24	16:30	3	1	1	Bathroom		2	2		Pt reports being in the bathroom, leaning over to pick up a piece of toilet paper, "got top heavy," and fell forward. See injury below. Aide witnessed pt getting up off floor.	620	100	1	4	Right forehead abrasion	4	1			2	2	5, 7	1	Picking up a piece of toilet paper	3	2		1	1	3		3
23392	23	6	2013	16784.2	78	2	2	5	Acetabular Fx, s/p ORIF	120						2013-12-19	3:25	1	1	1	Bedside		2	2		Heard patient hollering "help me". Found her on the floor beside the bed. "I must have been dreaming, I don't know why I got up!" Blood is dripping from patients forearm. Very small hematoma noted to L temporal side of head. (From huddle form: Patient sta	400	100	1	4		4	1			3	2	2	0	Sleeping	3	2		1	1	5		3
23514	23	8	2014	17333.5	49	1	1	5	intractable migraine, sleep apnea, anorexia, non–insulin-dependent diabetes mellitus, chronic back pain	123	100	70	150			2014-05-27	20:40	3	1	1	Bathroom		2	2		Patient states, "I was at the sink brushing my teeth and combing my hair. I reached to get a towel (on the shower stool), lost my balance, fell (with left side) against wall, caught myself on hand rail, then fell on bottom to the floor." Patient then pull	320	150	1	4		4		2		2	2	5	0		3	2		1	2	3		3
23516	23	8	2014	25184.5	81	3	1	1	right total knee	120						2014-06-08	14:20	2	1	1	Bedside		2	2		Staff heard the patient call out, "Help me!" Patient was found sitting on floor with back against edge of bed. Incontinent of urine and stool. Stated he was trying to go to bathroom. Bed alarm not on at that time. Denies any pain. Superficial erythema not	316	130	1	4		4	1	2		2	1, 2	7, 8	1		3	2		1	1	4		3
23524	23	8	2014	16774.2	77	2	2	1	Frequent Falls	175						2014-06-15	15:50	2	1	1	Bathroom		1	1	1	Patient was being assisted to the bathroom and had the gait belt on and the walker. CNA was beside the patient and had a hold of the gait belt and was pushing the bathroom door open and the patient's legs gave out. CNA was able to get behind the patient a	200	160	2			5	1	99		2	1, 2	1, 7	1		6	1	Walker and gait belt	1	1	5		3
[truncated: 26 more columns]

## Sheet: Data Dictionary
Variable	Definition	Variable_Cat	Variable_Type	Look_up	Value
Actions_prevent	What actions will be taken to prevent another fall from occuring	Postfall	Text	NA	Free text
Add_comm	Additional comments regarding the huddle	Postfall	Text	NA	Free text
Add_Treat	Additional treatments performed as a result of the fall	DetailEvent	Nominal	Add_Treat_LU	See Add_Treat_LU table
Add_Treat_Other	Additional treatments performed as a result of the fall, Other	DetailEvent	Text	NA	Free text
Assess_prior	Was a fall risk assessment documented prior to the fall	DetailEvent	Nominal	Y_N_LookUp (Description)	0 = ,1=Yes, 2=No, 3=Unknown, 99=Missing
Bed_Type	Bed/Admission type at time of fall	Demographic	Nominal	BedType_LU	See BedType_LU
Carecoord_err_hosp_ck	Were there care coordination errors - Hospital response	Postfall	Checkbox	NA	-1=Yes
Carecoord_err_hosp_mem	Were there care coordination errors, if yes, describe - Hospital response	Postfall	Text	NA	Free text
Carecoord_err_UNMC_ck	Were there care coordination errors - UNMC response	Postfall	Checkbox	NA	-1=Yes
Carecorrd_err_UNMC_mem	Were there care coordination errors, if yes, describe - UNMC response	Postfall	Text	NA	Free text
equip_device_contr	How did the equipment/device contributed to the fall	DetailEvent	Text	NA	Free text
Event ID	Unique Fall ID - CAP ID concatenated with sequential report number	BasicEvent	Numeric	NA	CAP ID concatenated with sequential report number
Ext_Harm	What was the extent of harm to the patient	BasicEvent	Nominal	Harm_LU (Harm column)	See Harm_LU table (Harm column)
Factor_contrib	What factors contributed to the event?	DetailEvent	Nominal (multi-select)	Factor_contrib_LU	See Factor_contrib_LU
Factor_disc		Postfall	Nominal		See Factor_disc_LU
Fall_Assist	Was the fall assisted or unassisted	BasicEvent	Nominal	Assist_LU	1= assisted, 2= unassisted, 3= unknown, 99=missing; See Assist_LU
Fall_Date	Date of fall	BasicEvent	Date/Time	NA	Date
Fall_Descr	Describe the fall	BasicEvent	Text	NA	Free text
Fall_Loc	Where did the fall occur	BasicEvent	Nominal	Location_LU	See Location_LU table
Fall_Loc_Ipspecd	Fall location, if Inpatient care area, specify	BasicEvent	Text	NA	Free text
Fall_Loc_other	Fall location, if Other, specify	BasicEvent	Text	NA	Free text
Fall_Observe	Was the fall observed?	BasicEvent	Nominal	Y_N_LookUp (Description)	0 = ,1=Yes, 2=No, 3=Unknown, 99=Missing
Fall_prvntable	How preventable was the fall	Postfall	Nominal	Fall_prvntable_LU	See Fall_prvntable_LU table
Fall_Risk	Was the patient determined to be at risk?	DetailEvent	Nominal	Y_N_LookUp (Description)	0 = ,1=Yes, 2=No, 3=Unknown, 99=Missing
Fall_Risk_Score	What was the pts score on the fall risk assessment?	DetailEvent	Text	NA	Free text
Fall_Time	Time of fall	BasicEvent	Date/Time	NA	Time
Fall_Time_Cats	Calculated variable to group time of fall into 3 categories	BasicEvent	Nominal	NA	IIf([Fall_Time] Is Null,Null,IIf([Fall_Time]<#8:00:00 AM#,1,IIf([Fall_Time]<#4:00:00 PM#,2,3)))
Fall_Witness	Who observed the fall; if fall observed, specify who	BasicEvent	Nominal	Witness_LU	See Witness_LU table
Fall-Year	Year of fall	BasicEvent	Scale	NA	Year
Harm_Levels	Recoded Ext_Harm tp group moderate and severe harm and remove unused values	BasicEvent	Nominal	Harm_LU (Harm_levels column)	See Harm_LU table - Harm_Levels column
Hosp_Code	CAP_ID	BasicEvent	Numeric	NA	Unique hospital ID
How_prvnt	How could the fall have been prevented?	Postfall	Text	NA	Free text
How_prvtable
HowDiscov	How was the fall discovered	BasicEvent	Nominal	Fall_Discov_lu	See Fall_Discov_lu table
HowFall	How did the fall occur	BasicEvent	Nominal	HowFall_lu	See HowFall_lu table
Huddle_fam
Incl_Huddle	Who was included in the huddle?	Postfall	Nominal	Incl_Huddle_LU (multi-select)	See Incl_huddle_LU
Incr_LOS	Did, or will, the fall result in an increased length of stay?	DetailEvent	Nominal	Y_N_LookUp (Description)	0 = ,1=Yes, 2=No, 3=Unknown, 99=Missing
Injury_type	What type of injury was sustained?	BasicEvent	Nominal	injury_type_LU	See injury_type_LU
Injury_type_other	What type of injury was sustained, Other, specify	BasicEvent	Text	NA	Free text
Int_used_prior	Has this patient fallen previously during this admission, if yes, interventions in place	Postfall	Text	NA	Free text
Judgm_err_hosp_ck	Were there judgement errors - Hospital response	Postfall	Yes/No	NA	-1=Yes
Judgm_err_hosp_mem	Were there judgement errors, if yes, describe - Hospital response	Postfall	Text	NA	Free text
Judgm_err_UNMC_ck	Were there judgement errors - UNMC response	Postfall	Yes/No	NA	-1=Yes
Judgm_err_UNMC_mem	Were there judgement errors, if yes, describe - UNMC response	Postfall	Text	NA	Free text
Last_Assess	When was the last time the patient was visually assessed?	BasicEvent	Nominal	Last_Assess_LU	1= <1 hr, 2=1-2 hrs, 3= >2 hrs, 99=missing; See Last_Assess_LU table
Med_Analgesics	Med risk - Pt taking analgesics at time of fall	DetailEvent	Scale - Not reliable	NA	1=Patient prescribed one or more of this type of medication, 2=Patient prescribed 2 types
Med_Antihypertensive	Med risk - Pt taking antihypertensives at time of fall	DetailEvent	Scale - Not reliable	NA	1=Patient prescribed one or more of this type of medication, 2=Patient prescribed 2 types
Med_Cardiovascular	Med risk - Pt taking cardiovascular medication at time of fall	DetailEvent	Scale - Not reliable	NA	1=Patient prescribed one or more of this type of medication, 2=Patient prescribed 2 types
Med_contrib
Med_Diuretics	Med risk - Pt taking diuretics at time of fall	DetailEvent	Scale - Not reliable	NA	1=Patient prescribed one or more of this type of medication, 2=Patient prescribed 2 types
Med_Hypnotics	Med risk - Pt taking hypnotics at time of fall	DetailEvent	Scale - Not reliable	NA	1=Patient prescribed one or more of this type of medication, 2=Patient prescribed 2 types
Med_Laxatives	Med risk - Pt taking laxative at time of fall	DetailEvent	Scale - Not reliable	NA	1=Patient prescribed one or more of this type of medication, 2=Patient prescribed 2 types
Med_Psychotropics	Med risk - Pt taking psychotropics at time of fall	DetailEvent	Scale - Not reliable	NA	1=Patient prescribed one or more of this type of medication, 2=Patient prescribed 2 types
Med_risk	Was the patient on medication known to increase the risk of fall	DetailEvent	Nominal	Y_N_LookUp (Description)	0 = , 1=Yes, 2=No, 3=Unknown, 99=Missing
Med_Sedatives	Med risk - Pt taking sedatives at time of fall	DetailEvent	Scale - Not reliable	NA	1=Patient prescribed one or more of this type of medication, 2=Patient prescribed 2 types
Notif	After discovery of the fall, who was notified?	DetailEvent	Nominal	Notif_LU	See Notif_LU table
Other_contrib_factor_memo	What factors contributed to the event, Other	DetailEvent	Text	NA	Free Text
Other_huddle	Who was included in the huddle, Other	Prefall	Text	NA	Free Text
PFH_fall_type	Fall Type (e.g. Unanticipated)	Postfall	Nominal	PFH_Fall_Type_lu	See PFH_Fall_Type_lu table
Pharmcons_hosp_ck	Need for pharmacy consult - Hospital response	Postfall	Checkbox	NA	-1=Yes
Pharmcons_hosp_mem	Need for pharmacy consult, if yes, describe - Hospital response	Postfall	Text	NA	Free text
Pharmcons_UNMC_ck	Need for pharmacy consult - UNMC response	Postfall	Checkbox	NA	-1=Yes
Pharmcons_UNMC_mem	Need for pharmacy consult, if yes, describe - UNMC response	Postfall	Text	MA	Free text
Phys_device	Did any physical devices contribute to the fall?	DetailEvent	Nominal	Y_N_LookUp (Description)	0 = , 1=Yes, 2=No, 3=Unknown, 99=Missing
Phys_Injury	Did the patient sustain physical injury as a result of the fall	BasicEvent	Nominal	Y_N_LookUp (Description)	0 = , 1=Yes, 2=No, 3=Unknown, 99=Missing
Post_huddle	Post_huddle	Postfall	Nominal	Y_N_Lookup (Huddle_YN)	0= ;1=Yes, interprofessional;2=No, only 1 staff member or not held; 3=Yes, nursing only;99=missing
Prev_Fall	*not used?
Prevfall_adm	Has the patient fallen while hospitalized, prior to this fall	DetailEvent	Nominal	PreFall_LU	See PrevFall_LU table
PrevFall_huddle	Has this pt fallen previously during this admission (post fall huddle doc)	Postfall	Nominal	Y_N_LookUp (Description)	0 = ,=Yes, 2=No, 3=Unknown, 99=Missing
Princ_Diag	Pt's principal admitting diagnosis	Demographic	Text	NA	Free Text
PrincDx_1	Principal admitting diagnosis 1 category	Demographic	Nominal	PatientDx	See PatientDx Table
PrincDx_2	Principal admitting diagnosis 2 category	Demographic	Nominal	PatientDx	See PatientDx Table
PrincDx_3	Principal admitting diagnosis 3 category	Demographic	Nominal	PatientDx	See PatientDx Table
PrincDx_4	Principal admitting diagnosis 4 category	Demographic	Nominal	PatientDx	See PatientDx Table
PrincDx_5	Principal admitting diagnosis 5 category	Demographic	Nominal	PatientDx	See PatientDx Table
PrincDx_6	Principal admitting diagnosis 6 category	Demographic	Nominal	PatientDx	See PatientDx Table
Proj_Q	Project Quarter	BasicEvent	Scale	NA	Quarters starting 08/01/2012-10/31/2012(1) through 05/01/2014-07/31/2014(8)
Prvnt_other	Which Interventions were in place, Other	DetailEvent	Text	NA	Free text
Prvnt_used	Which Interventions were in place to prevent falls for this patient	DetailEvent	Nominal (multi-select)	Prvnt_Used_LU	See Prvnt_Used_LU table
Pt_AD	Was the pt using an assistive device or another type of equipment at the time of the fall	DetailEvent	Nominal	Y_N_LookUp (Description)	0 = , 1=Yes, 2=No, 3=Unknown, 99=Missing
Pt_AdmDt	Patient Admission Date	BasicEvent	Date	NA	Date
Pt_Age	Patient Age	Demographic	Scale	NA	0-90,95
Pt_Age_Cat3	Calculated variable to group pt age into 3 categories	BasicEvent	Nominal	NA	1-<65, 2- 65-80, 3->80
Pt_Assist	Was the patient being supervised or assisted by a health care professional at the time of the fall?	DetailEvent	Nominal	Pt_assist_lu	See Pt_assist_lu table
Pt_Attempt	What was the patient doing or trying to do?	DetailEvent	Nominal	Pt_Attempt_LU	See Pt_Attempt_LU table
Pt_Attempt_other	What was the patient doing or trying to do, Other	DetailEvent	Text	NA	Free text
PT_cons_hosp_ck	Need for PT consult - Hospital response	Postfall	Checkbox	NA	-1=Yes
PT_cons_hosp_mem	Need for PT consult, if yes, describe - Hospital response	Postfall	Text	NA	Free text
PT_cons_UNMC_ck	Need for PT consult - UNMC response	Postfall	Checkbox	NA	-1=Yes
PT_cons_UNMC_mem	Need for PT consult, if yes, describe - UNMC response	Postfall	Text	NA	Free text
Pt_Gen	Patient Gender	Demographic	Nominal	Gender	1=Male, 2=Female; See Gender Table
Pt_MRN_MOCK	Patient MRN (Medical Record Number) - mock numbers included to de-identify data	Demographic	Text	NA	Free text
Questions_compl
Questions_form
Report_Date	Date the report was completed	BasicEvent	Date	NA	Date
Report_Indv	Report completed by (Initials)	BasicEvent	Text	NA	Free Text
Rpt_Period	Year of Report (01/01/2014 - 07/31/2014 = Rpt_Period 2014.5)	BasicEvent	Calculated	NA	IIf([Fall_Date]<=#7/31/2012#,0,IIf([Fall_Date]>=#8/1/2012# And [Fall_Date]<=#12/31/2012#,2012,IIf([Fall_Date]>=#1/1/2013# And [Fall_Date]<=#12/31/2013#,2013,IIf([Fall_Date]>=#1/1/2014# And [Fall_Date]<=#7/31/2014#,2014.5,99))))
System_err_UNMC_ck	Were there system errors - UNMC response only	Postfall	Checkbox	NA	-1=Yes
System_err_UNMC_memo	Were there system errors, if yes, describe - UNMC response only	Postfall	Text	NA	Free Text
Task_err_hosp_ck	Were there task errors - Hospital response	Postfall	Yes/No	NA	-1= Yes
Task_err_hosp_mem	Were there task errors, if yes, describe - Hospital response	Postfall	Text	NA	Free text
Task_err_UNMC_ck	Were there task errors - UNMC response	Postfall	Yes/No	NA	-1= Yes
Task_err_UNMC_mem	Were there task errors, if yes, describe - UNMC response	Postfall	Text	NA	Free text
TimeToAssess	When after the fall was harm assessed	DetailEvent	Nominal	Time_assess_LU	See Time_assess_LU
Type_AD	Was the pt using an assistive device, if yes, type of assistive device or equipment	DetailEvent	Text	NA	Free text
UNMC_fall_prev	Was the fall preventable, if fall type anticipated or accidental	Postfall	Nominal	NA	0=Not Determined;1=Preventable;2=Unpreventable
Verif_date	Date Report was verified
Fall_days	Calculated field - Number of days after Admit patient fell	DetailEvent	Numeric	NA	[Fall_Date]-[Pt_AdmDt]
Toileting_rel	Patient activity prior to fall related to toileting - Pt_Attempt multi-select includes 7 - 0=No, 1=Yes	DetailEvent	Nominal	NA	0=No, 1=Yes

## Sheet: Add_Treat_LU
ID	Treatment
1	Transfer
2	Monitoring
3	Additional Medication Therapy
4	Surgical/procedural intervention
5	Respiratory Support
6	Unknown
7	Other
99	Missing

## Sheet: Assist_LU
ID	Assist
0	Select
1	Assisted
2	Unassisted
3	Unknown
99	Missing

## Sheet: BedType_LU
BedType_ID	BedType_Desc
1	Acute
2	Hospice
3	LTC
4	Outpatient
5	Swing
6	Observation
99	Other

## Sheet: Factor_contrib_LU
ID	Factor	Type of Factor
1	Culture of safety, management	Environment
2	Physical surroundings cluttered	Environment
3	Physical surroundngs not customized to pt. limitations	Environment
4	Lack of competence	Staff qualifications
5	Lack of training	Staff qualifications
6	Lack of Clinical supervision	Supervision/support
7	Lack of Managerial support	Supervision/support
8	Poor teamwork	Supervision/support
9	Absence of policies	Policies and procedures
10	Poor clarity of policies	Policies and procedures
11	Lack of compliance with policies	Policies and procedures
12	Assistive device	Equipment/device
13	Gait belt	Equipment/device
14	Wheelchair	Equipment/device
15	Call Light	Equipment/device
16	Bed Alarm	Equipment/device
17	Chair Alarm	Equipment/device
18	Other	Equipment/device
19	Not Available	Fall risk status information
20	Not accurate	Fall risk status information
21	Not Legible	Fall risk status information
22	Supervisor to staff	Communication
23	Among staff or team members	Communication
24	Staff to patient	Communication
25	Fatigue	Human Factors
26	Stress	Human Factors
27	Inattention	Human Factors
28	Cognitive Factors	Human Factors
29	Health Issues	Human Factors
30	Family/visitor involvement	External Factors
31	Dizziness/vertigo	Patient Factors
32	Hypotension	Patient Factors
33	Procedure within last 24 hours	Patient Factors
34	Constipation	Patient Factors
35	Cognitive impairment	Patient Factors
36	Impulsive behavior	Patient Factors
37	Other	Patient Factors
38	Weakness	Patient Factors
39	Anticoagulant/bleeding disorder	Patient Factors
40	Bowel Prep in Progress	Patient Factors
41	Incontinence/urgency	Patient Factors
42	Symptomatic depression	Patient Factors
43	Sensory impairment (vision, hearing, balance)	Patient Factors
44	Overestimated ability	Patient Factors
45	Non-compliance with care plan

## Sheet: Factors_disc_LU
ID	Factors Discussed
1	Task errors
2	Judgment errors
3	Coordination errors
4	Physical Therapy consult
5	Pharmacy consult

## Sheet: Fall_Discov_lu
FallDiscovID	FallDisc_Desc
100	Patient found on floor
110	Notified by family/friend/another patient
111	Notified by non-clinical staff
112	Notified by ancillary care staff
120	Reported by patient
130	Patient calling for help
140	Alarm sounding
150	Patient call light
160	Staff assisting
165	Staff observed
888	Unknown
999	Other

## Sheet: Fall_prvntable_LU
ID	Was the fall preventable
1	Almost certainly could have been prevented
2	Likely could have been prevented
3	Likely could not have been prevented
4	Almost certainly could not have been prevented
5	Unknown
99	Missing

[truncated: 17 more sheets: Gender, Last_Assess_LU, Harm_LU, Sheet10, HowFall_lu, Incl_Huddle_LU, Injury_type_lu, Location_LU, Notif_LU, PatientDx, PFH_Fall_Type_lu, PreFall_LU, Prvnt_Used_LU, Pt_assist_lu, Pt_Attempt_LU, Time_assess_LU, Y_N_Lookup]
